# Supplementary material for: Exploratory Assessment of Short-Term Antecedent Modeled Flow Memory in Shaping Macroinvertebrate Diversity: Integrating Satellite-Derived Precipitation and Rainfall-Runoff Modeling in a Remote Andean Micro-Catchment
Source: Biology (Basel). 2026 Jan 30;15(3):257. doi: 10.3390/biology15030257 (PMC12897420; doi:10.3390/biology15030257)
Supplement: Supplementary file 1 [file biology-15-00257-s001.zip]

Archive with 1 entries (1 files):
- biology-4091981-supplementary.xlsx
