# Supplementary material for: Exploratory Assessment of Short-Term Antecedent Modeled Flow Memory in Shaping Macroinvertebrate Diversity: Integrating Satellite-Derived Precipitation and Rainfall-Runoff Modeling in a Remote Andean Micro-Catchment
Source: Biology (Basel). 2026 Jan 30;15(3):257. doi: 10.3390/biology15030257 (PMC12897420; doi:10.3390/biology15030257)
Supplement: Supplementary file 1 [file biology-15-00257-s001.zip › biology-4091981-supplementary.xlsx]

## Sheet: to FDiversity
							Feeding habits							Respiration				Body form				Maximum body size (mm)						Body flexibility			Mobility and attachment to substratum (locomotion)						Reproduction								Hardness exoskeleton
							C_Ft	CG	Pc	Pr	Sc	Sh	PA	Teg	Gil	Pla	Spi	Streamlined	Flattened	Cylindrical	Spherical	<2.5	2.5-5	5-10	10-20	20-40	40-80	<10	>10-45	>45	Flier	SS	FWS	Cra	Bur	TA	As	CC	CF	CV	CT	IEC	IEF	Ovi	None	Moderate	High
Order	Family	Plot	Hydrocode	Date	Year	Abundance	T1	T2	T3	T4	T5	T6	T7	T8	T9	T10	T11	T12	T13	T14	T15	T16	T17	T18	T19	T20	T21	T22	T23	T24	T25	T26	T27	T28	T29	T30	T31	T32	T33	T34	T35	T36	T37	T38	T39	T40	T41
Thrombidiform	Hydrachnidae	239	COL1.1.0	2008-02-06	2008	1	0	0	0	3	0	0	3	3	0	0	1	0	0	0	3	3	1	0	0	0	0	3	0	0	0	0	1	3	0	0	0	0	0	0	0	3	3	0	0	2	0
Ephemeroptera	Baetidae	239	COL1.1.0	2008-02-06	2008	110	0	2.92893	0	0.0685279	2.40355	0.269036	0	1	2.30711	0	0	1	0	3	0	0	1.54061	1.88325	0	0	0	0	0.426396	2.84264	0	0	2.15482	2.57614	0	0	0	3	0	0	0	1	0	0	3	0	0
Diptera	Ceratopogonidae	239	COL1.1.0	2008-02-06	2008	1	0	1	1	2	1	0	0	1	3	0	0	0	0	3	0	0	0	1	3	0	0	0	0	3	0	0	0	2	3	0	0	3	0	0	0	1	0	0	3	1	0
Turbellaria	Dugesiidae	239	COL1.1.0	2008-02-06	2008	42	0	0	0	2	0	0	0	3	0	0	0	0	3	2	0	0	0	3	0	0	0	0	0	3	0	1	0	3	0	0	2	2	0	0	0	0	0	0	3	0	0
Trichoptera	Helicopsychidae	239	COL1.1.0	2008-02-06	2008	1	0	2	0	0	2	3	0	3	0	0	0	0	0	0	3	0	3	0	0	0	0	3	1	0	0	0	0	3	1	0	0	0	0	0	0	2	0	0	3	0	0
Coleoptera	Elmidae	239	COL1.1.0	2008-02-06	2008	51	0	2.89941	0	0	1.37278	1.64497	0	1	2.69822	3	0	1	0	3	0.899408	1.2426	2.20118	2.6568	0.0177515	0	0	3	0	0.573964	0.988166	0	0	3	0	0	0	3	0	0	0	0	0	0	0	1	3
Amphipoda	Hyalellidae	239	COL1.1.0	2008-02-06	2008	2	0	0	0	1	0	3	0	0	3	0	0	0	3	1	0	0	0	3	0	0	0	3	0	0	0	0	3	0	0	0	0	0	0	0	0	0	3	0	0	0	3
Trichoptera	Glossosomatidae	239	COL1.1.0	2008-02-06	2008	1	0	3	0	0	3	0	0	3	2	0	0	0	1	3	2	0	0	3	0	0	0	3	1	0	0	0	0	3	0	3	0	3	0	0	0	0	0	0	3	2	0
Plecoptera	Gripopterygidae	239	COL1.1.0	2008-02-06	2008	1	0	0	0	3	0	3	0	2	1	0	0	0	1	2	0	0	0	3	1	0	0	2	3	0	0	0	1	3	0	0	0	3	0	0	0	0	0	0	0	3	0
Trichoptera	Hydrobioscidae	239	COL1.1.0	2008-02-06	2008	11	0	0	0	3	0	0.375	0	3	0	0	0	0	0	3	0	0	0	0.140625	2.51562	0	0	0	0	3	0	0	1	3	0	0	0	3	0	0	0	0	0	0	3	2	1
Ephemeroptera	Leptophlebiidae	239	COL1.1.0	2008-02-06	2008	38	0.745902	2.86066	0	0	1.85246	0.540984	0	1	3	0	0	0.991803	1.97541	1.18033	0	0	0.180328	2.63934	0.729508	0	0	0	3	1	0	0	1	3	0	0	0	0	0	0	0	3	1	0	3	0	0
Trichoptera	Leptoceridae	239	COL1.1.0	2008-02-06	2008	3	0	1.88462	0	0.0307692	0.723077	1.65385	0	2.99231	0.807692	0	0	0	0	3	0	0	0.3	3	0	0	0	3	1	0	0	0	0	3	0	0	0	3	0	0	0	0	0	0	3	0	0
Oligochaeta	Oligochaeta	239	COL1.1.0	2008-02-06	2008	1	0	3	0	0	0	0	0	3	0	0	0	0	0	3	0	0	3	3	0	0	0	0	0	3	0	0	0	3	0	0	0	3	0	0	0	0	0	0	3	0	0
Diptera	Simuliidae	239	COL1.1.0	2008-02-06	2008	42	3	0	0	0	1	0	0	3	1	0	1	0	0	3	0	0	0	3	0	0	0	0	0	3	0	0	0	2	0	3	0	3	1	0	1	0	1	0	3	0	0
Ephemeroptera	Baetidae	33	COL1.1.1	2010-10-18	2010	7	0	2.92893	0	0.0685279	2.40355	0.269036	0	1	2.30711	0	0	1	0	3	0	0	1.54061	1.88325	0	0	0	0	0.426396	2.84264	0	0	2.15482	2.57614	0	0	0	3	0	0	0	1	0	0	3	0	0
Trichoptera	Calamoceratidae	33	COL1.1.1	2010-10-18	2010	1	0	1	0	0	0	3	0	2	3	0	0	0	0	3	0	0	0	0	3	0	0	3	1	0	0	0	0	3	0	0	0	1	3	0	0	0	0	0	3	1	0
Diptera	Chironomidae	33	COL1.1.1	2010-10-18	2010	5	0	3	0	1	1	1	0	3	2	0	0	0	0	3	0	0	0	3	0	0	0	0	0	3	0	0	1	2	2	1	0	1	3	0	0	0	0	1	3	0	0
Turbellaria	Dugesiidae	33	COL1.1.1	2010-10-18	2010	8	0	0	0	2	0	0	0	3	0	0	0	0	3	2	0	0	0	3	0	0	0	0	0	3	0	1	0	3	0	0	2	2	0	0	0	0	0	0	3	0	0
Trichoptera	Helicopsychidae	33	COL1.1.1	2010-10-18	2010	22	0	2	0	0	2	3	0	3	0	0	0	0	0	0	3	0	3	0	0	0	0	3	1	0	0	0	0	3	1	0	0	0	0	0	0	2	0	0	3	0	0
Coleoptera	Elmidae	33	COL1.1.1	2010-10-18	2010	46	0	2.89941	0	0	1.37278	1.64497	0	1	2.69822	3	0	1	0	3	0.899408	1.2426	2.20118	2.6568	0.0177515	0	0	3	0	0.573964	0.988166	0	0	3	0	0	0	3	0	0	0	0	0	0	0	1	3
Hirudinea	Glossiphoniidae	33	COL1.1.1	2010-10-18	2010	2	0	0	0	1	0	0	0	3	0	0	0	0	3	1	0	0	0	3	0	0	0	0	0	3	0	0	0	2	0	1	0	0	1	0	0	0	0	2	3	0	0
Amphipoda	Hyalellidae	33	COL1.1.1	2010-10-18	2010	4	0	0	0	1	0	3	0	0	3	0	0	0	3	1	0	0	0	3	0	0	0	3	0	0	0	0	3	0	0	0	0	0	0	0	0	0	3	0	0	0	3
Trichoptera	Hydroptilidae	33	COL1.1.1	2010-10-18	2010	4	0	3	1	0	2	0.5	0	3	1	0	0	0	3	3	0	0	2.25	0	0	0	0	3	1	0	0	0	0	3	0	2	0	3	0	0	0	0	0	0	3	0	0
Trichoptera	Leptoceridae	33	COL1.1.1	2010-10-18	2010	5	0	1.88462	0	0.0307692	0.723077	1.65385	0	2.99231	0.807692	0	0	0	0	3	0	0	0.3	3	0	0	0	3	1	0	0	0	0	3	0	0	0	3	0	0	0	0	0	0	3	0	0
Ephemeroptera	Leptohyphidae	33	COL1.1.1	2010-10-18	2010	2	0	3	0	0	1.875	1	0	1	3	0	0	0.2	1.05	1.95	0	0	1.6	3	0	0	0	0	3	3	0	0	0.2	3	0.65	0	0	0	0	0	0	3	0	0	3	0	0
Diptera	Simuliidae	33	COL1.1.1	2010-10-18	2010	2	3	0	0	0	1	0	0	3	1	0	1	0	0	3	0	0	0	3	0	0	0	0	0	3	0	0	0	2	0	3	0	3	1	0	1	0	1	0	3	0	0
Coleoptera	Dytiscidae	35	COL1.2.1	2010-11-18	2010	3	0	0	1	3	0	1	0	1	0	0	3	0	1	0.555556	2.66667	0	0.222222	3	0.333333	0	0	3	0	0.666667	1	0	2.33333	2.33333	0	0	0	2.33333	0	0.666667	0	0	0	0	0	1	3
Coleoptera	Gyrinidae	35	COL1.2.1	2010-11-18	2010	1	0	0	0	3	0	0	0	1	3	0	3	0	1	0	3	0	0	3	1	0	0	3	0	0	1	3	2	2	0	0	0	3	0	0	0	0	0	0	0	1	3
Ephemeroptera	Baetidae	35	COL1.2.1	2010-11-18	2010	7	0	2.92893	0	0.0685279	2.40355	0.269036	0	1	2.30711	0	0	1	0	3	0	0	1.54061	1.88325	0	0	0	0	0.426396	2.84264	0	0	2.15482	2.57614	0	0	0	3	0	0	0	1	0	0	3	0	0
Trichoptera	Calamoceratidae	35	COL1.2.1	2010-11-18	2010	3	0	1	0	0	0	3	0	2	3	0	0	0	0	3	0	0	0	0	3	0	0	3	1	0	0	0	0	3	0	0	0	1	3	0	0	0	0	0	3	1	0
Diptera	Chironomidae	35	COL1.2.1	2010-11-18	2010	10	0	3	0	1	1	1	0	3	2	0	0	0	0	3	0	0	0	3	0	0	0	0	0	3	0	0	1	2	2	1	0	1	3	0	0	0	0	1	3	0	0
Trichoptera	Helicopsychidae	35	COL1.2.1	2010-11-18	2010	45	0	2	0	0	2	3	0	3	0	0	0	0	0	0	3	0	3	0	0	0	0	3	1	0	0	0	0	3	1	0	0	0	0	0	0	2	0	0	3	0	0
Coleoptera	Elmidae	35	COL1.2.1	2010-11-18	2010	7	0	2.89941	0	0	1.37278	1.64497	0	1	2.69822	3	0	1	0	3	0.899408	1.2426	2.20118	2.6568	0.0177515	0	0	3	0	0.573964	0.988166	0	0	3	0	0	0	3	0	0	0	0	0	0	0	1	3
Coleoptera	Hydraenidae	35	COL1.2.1	2010-11-18	2010	1	0	0	0	3	0	0	0	0	0	2	3	0	1	0	3	0	0	3	0	0	0	3	0	0	1	0	0	3	0	0	0	0	0	0	3	0	0	0	0	0	3
Trichoptera	Leptoceridae	35	COL1.2.1	2010-11-18	2010	5	0	1.88462	0	0.0307692	0.723077	1.65385	0	2.99231	0.807692	0	0	0	0	3	0	0	0.3	3	0	0	0	3	1	0	0	0	0	3	0	0	0	3	0	0	0	0	0	0	3	0	0
Ephemeroptera	Leptophlebiidae	35	COL1.2.1	2010-11-18	2010	1	0.745902	2.86066	0	0	1.85246	0.540984	0	1	3	0	0	0.991803	1.97541	1.18033	0	0	0.180328	2.63934	0.729508	0	0	0	3	1	0	0	1	3	0	0	0	0	0	0	0	3	1	0	3	0	0
Ephemeroptera	Leptohyphidae	35	COL1.2.1	2010-11-18	2010	1	0	3	0	0	1.875	1	0	1	3	0	0	0.2	1.05	1.95	0	0	1.6	3	0	0	0	0	3	3	0	0	0.2	3	0.65	0	0	0	0	0	0	3	0	0	3	0	0
Gasteropoda	Physidae	35	COL1.2.1	2010-11-18	2010	3	0	0	0	0	3	0	0	3	0	0	0	0	0	1	2	0	0	0	3	0	0	3	0	0	0	0	0	2	0	0	0	3	0	0	0	0	0	0	0	0	3
Diptera	Simuliidae	35	COL1.2.1	2010-11-18	2010	13	3	0	0	0	1	0	0	3	1	0	1	0	0	3	0	0	0	3	0	0	0	0	0	3	0	0	0	2	0	3	0	3	1	0	1	0	1	0	3	0	0
Diptera	Tipulidae	35	COL1.2.1	2010-11-18	2010	1	0	2.02913	0	1.45631	0.135922	0.951456	0	2	2	0	3	0	0	3	0	0	0	1.07767	0.485437	1.92233	0.31068	0	0	3	0	0	0	1	3	0	0	0	0	0	1	0	3	0	3	1	0
Coleoptera	Dytiscidae	37	COL1.3.1	2010-12-11	2010	2	0	0	1	3	0	1	0	1	0	0	3	0	1	0.555556	2.66667	0	0.222222	3	0.333333	0	0	3	0	0.666667	1	0	2.33333	2.33333	0	0	0	2.33333	0	0.666667	0	0	0	0	0	1	3
Ephemeroptera	Baetidae	37	COL1.3.1	2010-12-11	2010	6	0	2.92893	0	0.0685279	2.40355	0.269036	0	1	2.30711	0	0	1	0	3	0	0	1.54061	1.88325	0	0	0	0	0.426396	2.84264	0	0	2.15482	2.57614	0	0	0	3	0	0	0	1	0	0	3	0	0
Trichoptera	Calamoceratidae	37	COL1.3.1	2010-12-11	2010	5	0	1	0	0	0	3	0	2	3	0	0	0	0	3	0	0	0	0	3	0	0	3	1	0	0	0	0	3	0	0	0	1	3	0	0	0	0	0	3	1	0
Diptera	Chironomidae	37	COL1.3.1	2010-12-11	2010	4	0	3	0	1	1	1	0	3	2	0	0	0	0	3	0	0	0	3	0	0	0	0	0	3	0	0	1	2	2	1	0	1	3	0	0	0	0	1	3	0	0
Turbellaria	Dugesiidae	37	COL1.3.1	2010-12-11	2010	10	0	0	0	2	0	0	0	3	0	0	0	0	3	2	0	0	0	3	0	0	0	0	0	3	0	1	0	3	0	0	2	2	0	0	0	0	0	0	3	0	0
Trichoptera	Helicopsychidae	37	COL1.3.1	2010-12-11	2010	33	0	2	0	0	2	3	0	3	0	0	0	0	0	0	3	0	3	0	0	0	0	3	1	0	0	0	0	3	1	0	0	0	0	0	0	2	0	0	3	0	0
Coleoptera	Elmidae	37	COL1.3.1	2010-12-11	2010	14	0	2.89941	0	0	1.37278	1.64497	0	1	2.69822	3	0	1	0	3	0.899408	1.2426	2.20118	2.6568	0.0177515	0	0	3	0	0.573964	0.988166	0	0	3	0	0	0	3	0	0	0	0	0	0	0	1	3
Amphipoda	Hyalellidae	37	COL1.3.1	2010-12-11	2010	24	0	0	0	1	0	3	0	0	3	0	0	0	3	1	0	0	0	3	0	0	0	3	0	0	0	0	3	0	0	0	0	0	0	0	0	0	3	0	0	0	3
Trichoptera	Hydrobioscidae	37	COL1.3.1	2010-12-11	2010	7	0	0	0	3	0	0.375	0	3	0	0	0	0	0	3	0	0	0	0.140625	2.51562	0	0	0	0	3	0	0	1	3	0	0	0	3	0	0	0	0	0	0	3	2	1
Trichoptera	Leptoceridae	37	COL1.3.1	2010-12-11	2010	8	0	1.88462	0	0.0307692	0.723077	1.65385	0	2.99231	0.807692	0	0	0	0	3	0	0	0.3	3	0	0	0	3	1	0	0	0	0	3	0	0	0	3	0	0	0	0	0	0	3	0	0
Ephemeroptera	Leptophlebiidae	37	COL1.3.1	2010-12-11	2010	4	0.745902	2.86066	0	0	1.85246	0.540984	0	1	3	0	0	0.991803	1.97541	1.18033	0	0	0.180328	2.63934	0.729508	0	0	0	3	1	0	0	1	3	0	0	0	0	0	0	0	3	1	0	3	0	0
Diptera	Simuliidae	37	COL1.3.1	2010-12-11	2010	15	3	0	0	0	1	0	0	3	1	0	1	0	0	3	0	0	0	3	0	0	0	0	0	3	0	0	0	2	0	3	0	3	1	0	1	0	1	0	3	0	0
Ephemeroptera	Baetidae	39	COL1.4.1	2011-01-11	2011	1	0	2.92893	0	0.0685279	2.40355	0.269036	0	1	2.30711	0	0	1	0	3	0	0	1.54061	1.88325	0	0	0	0	0.426396	2.84264	0	0	2.15482	2.57614	0	0	0	3	0	0	0	1	0	0	3	0	0
Trichoptera	Calamoceratidae	39	COL1.4.1	2011-01-11	2011	14	0	1	0	0	0	3	0	2	3	0	0	0	0	3	0	0	0	0	3	0	0	3	1	0	0	0	0	3	0	0	0	1	3	0	0	0	0	0	3	1	0
Diptera	Chironomidae	39	COL1.4.1	2011-01-11	2011	9	0	3	0	1	1	1	0	3	2	0	0	0	0	3	0	0	0	3	0	0	0	0	0	3	0	0	1	2	2	1	0	1	3	0	0	0	0	1	3	0	0
Trichoptera	Helicopsychidae	39	COL1.4.1	2011-01-11	2011	9	0	2	0	0	2	3	0	3	0	0	0	0	0	0	3	0	3	0	0	0	0	3	1	0	0	0	0	3	1	0	0	0	0	0	0	2	0	0	3	0	0
Coleoptera	Elmidae	39	COL1.4.1	2011-01-11	2011	12	0	2.89941	0	0	1.37278	1.64497	0	1	2.69822	3	0	1	0	3	0.899408	1.2426	2.20118	2.6568	0.0177515	0	0	3	0	0.573964	0.988166	0	0	3	0	0	0	3	0	0	0	0	0	0	0	1	3
Amphipoda	Hyalellidae	39	COL1.4.1	2011-01-11	2011	18	0	0	0	1	0	3	0	0	3	0	0	0	3	1	0	0	0	3	0	0	0	3	0	0	0	0	3	0	0	0	0	0	0	0	0	0	3	0	0	0	3
Plecoptera	Perlidae	39	COL1.4.1	2011-01-11	2011	1	0	1	0	3	0	1	0	0	3	0	0	1	2	0	0	0	0	2	3	1	0	3	3	0	0	0	1	3	0	0	0	0	2	0	0	3	0	0	0	3	0
Trichoptera	Leptoceridae	39	COL1.4.1	2011-01-11	2011	1	0	1.88462	0	0.0307692	0.723077	1.65385	0	2.99231	0.807692	0	0	0	0	3	0	0	0.3	3	0	0	0	3	1	0	0	0	0	3	0	0	0	3	0	0	0	0	0	0	3	0	0
Oligochaeta	Oligochaeta	39	COL1.4.1	2011-01-11	2011	13	0	3	0	0	0	0	0	3	0	0	0	0	0	3	0	0	3	3	0	0	0	0	0	3	0	0	0	3	0	0	0	3	0	0	0	0	0	0	3	0	0
Coleoptera	Dytiscidae	41	COL1.5.1	2011-02-10	2011	1	0	0	1	3	0	1	0	1	0	0	3	0	1	0.555556	2.66667	0	0.222222	3	0.333333	0	0	3	0	0.666667	1	0	2.33333	2.33333	0	0	0	2.33333	0	0.666667	0	0	0	0	0	1	3
Coleoptera	Hydraenidae	41	COL1.5.1	2011-02-10	2011	2	0	0	0	3	0	0	0	0	0	2	3	0	1	0	3	0	0	3	0	0	0	3	0	0	1	0	0	3	0	0	0	0	0	0	3	0	0	0	0	0	3
Trichoptera	Calamoceratidae	41	COL1.5.1	2011-02-10	2011	1	0	1	0	0	0	3	0	2	3	0	0	0	0	3	0	0	0	0	3	0	0	3	1	0	0	0	0	3	0	0	0	1	3	0	0	0	0	0	3	1	0
Diptera	Chironomidae	41	COL1.5.1	2011-02-10	2011	16	0	3	0	1	1	1	0	3	2	0	0	0	0	3	0	0	0	3	0	0	0	0	0	3	0	0	1	2	2	1	0	1	3	0	0	0	0	1	3	0	0
Turbellaria	Dugesiidae	41	COL1.5.1	2011-02-10	2011	2	0	0	0	2	0	0	0	3	0	0	0	0	3	2	0	0	0	3	0	0	0	0	0	3	0	1	0	3	0	0	2	2	0	0	0	0	0	0	3	0	0
Trichoptera	Helicopsychidae	41	COL1.5.1	2011-02-10	2011	1	0	2	0	0	2	3	0	3	0	0	0	0	0	0	3	0	3	0	0	0	0	3	1	0	0	0	0	3	1	0	0	0	0	0	0	2	0	0	3	0	0
Coleoptera	Elmidae	41	COL1.5.1	2011-02-10	2011	7	0	2.89941	0	0	1.37278	1.64497	0	1	2.69822	3	0	1	0	3	0.899408	1.2426	2.20118	2.6568	0.0177515	0	0	3	0	0.573964	0.988166	0	0	3	0	0	0	3	0	0	0	0	0	0	0	1	3
Amphipoda	Hyalellidae	41	COL1.5.1	2011-02-10	2011	21	0	0	0	1	0	3	0	0	3	0	0	0	3	1	0	0	0	3	0	0	0	3	0	0	0	0	3	0	0	0	0	0	0	0	0	0	3	0	0	0	3
Ephemeroptera	Leptophlebiidae	41	COL1.5.1	2011-02-10	2011	1	0.745902	2.86066	0	0	1.85246	0.540984	0	1	3	0	0	0.991803	1.97541	1.18033	0	0	0.180328	2.63934	0.729508	0	0	0	3	1	0	0	1	3	0	0	0	0	0	0	0	3	1	0	3	0	0
Trichoptera	Leptoceridae	41	COL1.5.1	2011-02-10	2011	6	0	1.88462	0	0.0307692	0.723077	1.65385	0	2.99231	0.807692	0	0	0	0	3	0	0	0.3	3	0	0	0	3	1	0	0	0	0	3	0	0	0	3	0	0	0	0	0	0	3	0	0
Coleoptera	Scirtidae	41	COL1.5.1	2011-02-10	2011	1	0	3	0	0	2	2	0	1	3	0	0	1	1	3	0	0	3	0	0	0	0	2	3	0	0	0	0	3	0	0	0	0	0	0	3	0	0	0	0	0	3
Oligochaeta	Oligochaeta	41	COL1.5.1	2011-02-10	2011	6	0	3	0	0	0	0	0	3	0	0	0	0	0	3	0	0	3	3	0	0	0	0	0	3	0	0	0	3	0	0	0	3	0	0	0	0	0	0	3	0	0
Turbellaria	Dugesiidae	43	COL1.6.1	2011-03-15	2011	2	0	0	0	2	0	0	0	3	0	0	0	0	3	2	0	0	0	3	0	0	0	0	0	3	0	1	0	3	0	0	2	2	0	0	0	0	0	0	3	0	0
Trichoptera	Helicopsychidae	43	COL1.6.1	2011-03-15	2011	24	0	2	0	0	2	3	0	3	0	0	0	0	0	0	3	0	3	0	0	0	0	3	1	0	0	0	0	3	1	0	0	0	0	0	0	2	0	0	3	0	0
Coleoptera	Elmidae	43	COL1.6.1	2011-03-15	2011	1	0	2.89941	0	0	1.37278	1.64497	0	1	2.69822	3	0	1	0	3	0.899408	1.2426	2.20118	2.6568	0.0177515	0	0	3	0	0.573964	0.988166	0	0	3	0	0	0	3	0	0	0	0	0	0	0	1	3
Coleoptera	Dytiscidae	45	COL1.7.1	2011-04-27	2011	1	0	0	1	3	0	1	0	1	0	0	3	0	1	0.555556	2.66667	0	0.222222	3	0.333333	0	0	3	0	0.666667	1	0	2.33333	2.33333	0	0	0	2.33333	0	0.666667	0	0	0	0	0	1	3
Coleoptera	Gyrinidae	45	COL1.7.1	2011-04-27	2011	1	0	0	0	3	0	0	0	1	3	0	3	0	1	0	3	0	0	3	1	0	0	3	0	0	1	3	2	2	0	0	0	3	0	0	0	0	0	0	0	1	3
Ephemeroptera	Baetidae	45	COL1.7.1	2011-04-27	2011	1	0	2.92893	0	0.0685279	2.40355	0.269036	0	1	2.30711	0	0	1	0	3	0	0	1.54061	1.88325	0	0	0	0	0.426396	2.84264	0	0	2.15482	2.57614	0	0	0	3	0	0	0	1	0	0	3	0	0
Trichoptera	Calamoceratidae	45	COL1.7.1	2011-04-27	2011	2	0	1	0	0	0	3	0	2	3	0	0	0	0	3	0	0	0	0	3	0	0	3	1	0	0	0	0	3	0	0	0	1	3	0	0	0	0	0	3	1	0
Diptera	Chironomidae	45	COL1.7.1	2011-04-27	2011	3	0	3	0	1	1	1	0	3	2	0	0	0	0	3	0	0	0	3	0	0	0	0	0	3	0	0	1	2	2	1	0	1	3	0	0	0	0	1	3	0	0
Turbellaria	Dugesiidae	45	COL1.7.1	2011-04-27	2011	13	0	0	0	2	0	0	0	3	0	0	0	0	3	2	0	0	0	3	0	0	0	0	0	3	0	1	0	3	0	0	2	2	0	0	0	0	0	0	3	0	0
Trichoptera	Helicopsychidae	45	COL1.7.1	2011-04-27	2011	32	0	2	0	0	2	3	0	3	0	0	0	0	0	0	3	0	3	0	0	0	0	3	1	0	0	0	0	3	1	0	0	0	0	0	0	2	0	0	3	0	0
Coleoptera	Elmidae	45	COL1.7.1	2011-04-27	2011	29	0	2.89941	0	0	1.37278	1.64497	0	1	2.69822	3	0	1	0	3	0.899408	1.2426	2.20118	2.6568	0.0177515	0	0	3	0	0.573964	0.988166	0	0	3	0	0	0	3	0	0	0	0	0	0	0	1	3
Amphipoda	Hyalellidae	45	COL1.7.1	2011-04-27	2011	45	0	0	0	1	0	3	0	0	3	0	0	0	3	1	0	0	0	3	0	0	0	3	0	0	0	0	3	0	0	0	0	0	0	0	0	0	3	0	0	0	3
Trichoptera	Hydrobioscidae	45	COL1.7.1	2011-04-27	2011	2	0	0	0	3	0	0.375	0	3	0	0	0	0	0	3	0	0	0	0.140625	2.51562	0	0	0	0	3	0	0	1	3	0	0	0	3	0	0	0	0	0	0	3	2	1
Ephemeroptera	Leptophlebiidae	45	COL1.7.1	2011-04-27	2011	3	0.745902	2.86066	0	0	1.85246	0.540984	0	1	3	0	0	0.991803	1.97541	1.18033	0	0	0.180328	2.63934	0.729508	0	0	0	3	1	0	0	1	3	0	0	0	0	0	0	0	3	1	0	3	0	0
Trichoptera	Leptoceridae	45	COL1.7.1	2011-04-27	2011	7	0	1.88462	0	0.0307692	0.723077	1.65385	0	2.99231	0.807692	0	0	0	0	3	0	0	0.3	3	0	0	0	3	1	0	0	0	0	3	0	0	0	3	0	0	0	0	0	0	3	0	0
Diptera	Psychodidae	45	COL1.7.1	2011-04-27	2011	3	0	3	0	0	0	1	0	0	0	0	3	0	3	0	0	3	3	0	0	0	0	0	3	1	0	1	0	2	0	0	0	3	0	0	0	1	0	1	3	0	0
Diptera	Simuliidae	45	COL1.7.1	2011-04-27	2011	8	3	0	0	0	1	0	0	3	1	0	1	0	0	3	0	0	0	3	0	0	0	0	0	3	0	0	0	2	0	3	0	3	1	0	1	0	1	0	3	0	0
Diptera	Blephariceridae	34	COL1.1.2	2011-10-07	2011	9	0	0	0	0	3	0	0	1	3	0	0	0	3	1	0	0	0	3	1	0	0	0	0	3	0	0	0	2	0	2	0	3	0	0	0	0	0	0	0	2	1
Trichoptera	Calamoceratidae	34	COL1.1.2	2011-10-07	2011	3	0	1	0	0	0	3	0	2	3	0	0	0	0	3	0	0	0	0	3	0	0	3	1	0	0	0	0	3	0	0	0	1	3	0	0	0	0	0	3	1	0
Turbellaria	Dugesiidae	34	COL1.1.2	2011-10-07	2011	1	0	0	0	2	0	0	0	3	0	0	0	0	3	2	0	0	0	3	0	0	0	0	0	3	0	1	0	3	0	0	2	2	0	0	0	0	0	0	3	0	0
Amphipoda	Hyalellidae	34	COL1.1.2	2011-10-07	2011	2	0	0	0	1	0	3	0	0	3	0	0	0	3	1	0	0	0	3	0	0	0	3	0	0	0	0	3	0	0	0	0	0	0	0	0	0	3	0	0	0	3
Trichoptera	Hydrobioscidae	34	COL1.1.2	2011-10-07	2011	1	0	0	0	3	0	0.375	0	3	0	0	0	0	0	3	0	0	0	0.140625	2.51562	0	0	0	0	3	0	0	1	3	0	0	0	3	0	0	0	0	0	0	3	2	1
Plecoptera	Perlidae	34	COL1.1.2	2011-10-07	2011	3	0	1	0	3	0	1	0	0	3	0	0	1	2	0	0	0	0	2	3	1	0	3	3	0	0	0	1	3	0	0	0	0	2	0	0	3	0	0	0	3	0
Ephemeroptera	Leptohyphidae	34	COL1.1.2	2011-10-07	2011	1	0	3	0	0	1.875	1	0	1	3	0	0	0.2	1.05	1.95	0	0	1.6	3	0	0	0	0	3	3	0	0	0.2	3	0.65	0	0	0	0	0	0	3	0	0	3	0	0
Coleoptera	Scirtidae	34	COL1.1.2	2011-10-07	2011	1	0	3	0	0	2	2	0	1	3	0	0	1	1	3	0	0	3	0	0	0	0	2	3	0	0	0	0	3	0	0	0	0	0	0	3	0	0	0	0	0	3
Oligochaeta	Oligochaeta	34	COL1.1.2	2011-10-07	2011	1	0	3	0	0	0	0	0	3	0	0	0	0	0	3	0	0	3	3	0	0	0	0	0	3	0	0	0	3	0	0	0	3	0	0	0	0	0	0	3	0	0
Diptera	Simuliidae	34	COL1.1.2	2011-10-07	2011	1	3	0	0	0	1	0	0	3	1	0	1	0	0	3	0	0	0	3	0	0	0	0	0	3	0	0	0	2	0	3	0	3	1	0	1	0	1	0	3	0	0
Diptera	Tipulidae	34	COL1.1.2	2011-10-07	2011	1	0	2.02913	0	1.45631	0.135922	0.951456	0	2	2	0	3	0	0	3	0	0	0	1.07767	0.485437	1.92233	0.31068	0	0	3	0	0	0	1	3	0	0	0	0	0	1	0	3	0	3	1	0
Coleoptera	Dytiscidae	36	COL1.2.2	2011-10-28	2011	1	0	0	1	3	0	1	0	1	0	0	3	0	1	0.555556	2.66667	0	0.222222	3	0.333333	0	0	3	0	0.666667	1	0	2.33333	2.33333	0	0	0	2.33333	0	0.666667	0	0	0	0	0	1	3
Coleoptera	Gyrinidae	36	COL1.2.2	2011-10-28	2011	1	0	0	0	3	0	0	0	1	3	0	3	0	1	0	3	0	0	3	1	0	0	3	0	0	1	3	2	2	0	0	0	3	0	0	0	0	0	0	0	1	3
Ephemeroptera	Baetidae	36	COL1.2.2	2011-10-28	2011	4	0	2.92893	0	0.0685279	2.40355	0.269036	0	1	2.30711	0	0	1	0	3	0	0	1.54061	1.88325	0	0	0	0	0.426396	2.84264	0	0	2.15482	2.57614	0	0	0	3	0	0	0	1	0	0	3	0	0
Diptera	Chironomidae	36	COL1.2.2	2011-10-28	2011	6	0	3	0	1	1	1	0	3	2	0	0	0	0	3	0	0	0	3	0	0	0	0	0	3	0	0	1	2	2	1	0	1	3	0	0	0	0	1	3	0	0
Turbellaria	Dugesiidae	36	COL1.2.2	2011-10-28	2011	4	0	0	0	2	0	0	0	3	0	0	0	0	3	2	0	0	0	3	0	0	0	0	0	3	0	1	0	3	0	0	2	2	0	0	0	0	0	0	3	0	0
Trichoptera	Helicopsychidae	36	COL1.2.2	2011-10-28	2011	9	0	2	0	0	2	3	0	3	0	0	0	0	0	0	3	0	3	0	0	0	0	3	1	0	0	0	0	3	1	0	0	0	0	0	0	2	0	0	3	0	0
Amphipoda	Hyalellidae	36	COL1.2.2	2011-10-28	2011	71	0	0	0	1	0	3	0	0	3	0	0	0	3	1	0	0	0	3	0	0	0	3	0	0	0	0	3	0	0	0	0	0	0	0	0	0	3	0	0	0	3
Trichoptera	Hydrobioscidae	36	COL1.2.2	2011-10-28	2011	1	0	0	0	3	0	0.375	0	3	0	0	0	0	0	3	0	0	0	0.140625	2.51562	0	0	0	0	3	0	0	1	3	0	0	0	3	0	0	0	0	0	0	3	2	1
Ephemeroptera	Leptophlebiidae	36	COL1.2.2	2011-10-28	2011	7	0.745902	2.86066	0	0	1.85246	0.540984	0	1	3	0	0	0.991803	1.97541	1.18033	0	0	0.180328	2.63934	0.729508	0	0	0	3	1	0	0	1	3	0	0	0	0	0	0	0	3	1	0	3	0	0
Diptera	Tabanidae	36	COL1.2.2	2011-10-28	2011	1	0	0	0	3	0	0	0	0	0	0	3	1	0	3	0	0	0	3	1	0	0	0	0	3	0	1	0	1	3	0	0	3	0	0	2	0	0	0	1	2	0
Diptera	Tipulidae	36	COL1.2.2	2011-10-28	2011	1	0	2.02913	0	1.45631	0.135922	0.951456	0	2	2	0	3	0	0	3	0	0	0	1.07767	0.485437	1.92233	0.31068	0	0	3	0	0	0	1	3	0	0	0	0	0	1	0	3	0	3	1	0
Coleoptera	Dytiscidae	38	COL1.3.2	2011-11-28	2011	2	0	0	1	3	0	1	0	1	0	0	3	0	1	0.555556	2.66667	0	0.222222	3	0.333333	0	0	3	0	0.666667	1	0	2.33333	2.33333	0	0	0	2.33333	0	0.666667	0	0	0	0	0	1	3
Coleoptera	Gyrinidae	38	COL1.3.2	2011-11-28	2011	1	0	0	0	3	0	0	0	1	3	0	3	0	1	0	3	0	0	3	1	0	0	3	0	0	1	3	2	2	0	0	0	3	0	0	0	0	0	0	0	1	3
Ephemeroptera	Baetidae	38	COL1.3.2	2011-11-28	2011	4	0	2.92893	0	0.0685279	2.40355	0.269036	0	1	2.30711	0	0	1	0	3	0	0	1.54061	1.88325	0	0	0	0	0.426396	2.84264	0	0	2.15482	2.57614	0	0	0	3	0	0	0	1	0	0	3	0	0
Trichoptera	Calamoceratidae	38	COL1.3.2	2011-11-28	2011	9	0	1	0	0	0	3	0	2	3	0	0	0	0	3	0	0	0	0	3	0	0	3	1	0	0	0	0	3	0	0	0	1	3	0	0	0	0	0	3	1	0
Diptera	Chironomidae	38	COL1.3.2	2011-11-28	2011	1	0	3	0	1	1	1	0	3	2	0	0	0	0	3	0	0	0	3	0	0	0	0	0	3	0	0	1	2	2	1	0	1	3	0	0	0	0	1	3	0	0
Turbellaria	Dugesiidae	38	COL1.3.2	2011-11-28	2011	15	0	0	0	2	0	0	0	3	0	0	0	0	3	2	0	0	0	3	0	0	0	0	0	3	0	1	0	3	0	0	2	2	0	0	0	0	0	0	3	0	0
Trichoptera	Helicopsychidae	38	COL1.3.2	2011-11-28	2011	29	0	2	0	0	2	3	0	3	0	0	0	0	0	0	3	0	3	0	0	0	0	3	1	0	0	0	0	3	1	0	0	0	0	0	0	2	0	0	3	0	0
Coleoptera	Elmidae	38	COL1.3.2	2011-11-28	2011	16	0	2.89941	0	0	1.37278	1.64497	0	1	2.69822	3	0	1	0	3	0.899408	1.2426	2.20118	2.6568	0.0177515	0	0	3	0	0.573964	0.988166	0	0	3	0	0	0	3	0	0	0	0	0	0	0	1	3
Hirudinea	Glossiphoniidae	38	COL1.3.2	2011-11-28	2011	2	0	0	0	1	0	0	0	3	0	0	0	0	3	1	0	0	0	3	0	0	0	0	0	3	0	0	0	2	0	1	0	0	1	0	0	0	0	2	3	0	0
Amphipoda	Hyalellidae	38	COL1.3.2	2011-11-28	2011	37	0	0	0	1	0	3	0	0	3	0	0	0	3	1	0	0	0	3	0	0	0	3	0	0	0	0	3	0	0	0	0	0	0	0	0	0	3	0	0	0	3
Trichoptera	Hydrobioscidae	38	COL1.3.2	2011-11-28	2011	3	0	0	0	3	0	0.375	0	3	0	0	0	0	0	3	0	0	0	0.140625	2.51562	0	0	0	0	3	0	0	1	3	0	0	0	3	0	0	0	0	0	0	3	2	1
Ephemeroptera	Leptophlebiidae	38	COL1.3.2	2011-11-28	2011	7	0.745902	2.86066	0	0	1.85246	0.540984	0	1	3	0	0	0.991803	1.97541	1.18033	0	0	0.180328	2.63934	0.729508	0	0	0	3	1	0	0	1	3	0	0	0	0	0	0	0	3	1	0	3	0	0
Trichoptera	Leptoceridae	38	COL1.3.2	2011-11-28	2011	19	0	1.88462	0	0.0307692	0.723077	1.65385	0	2.99231	0.807692	0	0	0	0	3	0	0	0.3	3	0	0	0	3	1	0	0	0	0	3	0	0	0	3	0	0	0	0	0	0	3	0	0
Coleoptera	Scirtidae	38	COL1.3.2	2011-11-28	2011	2	0	3	0	0	2	2	0	1	3	0	0	1	1	3	0	0	3	0	0	0	0	2	3	0	0	0	0	3	0	0	0	0	0	0	3	0	0	0	0	0	3
Diptera	Simuliidae	38	COL1.3.2	2011-11-28	2011	3	3	0	0	0	1	0	0	3	1	0	1	0	0	3	0	0	0	3	0	0	0	0	0	3	0	0	0	2	0	3	0	3	1	0	1	0	1	0	3	0	0
Ephemeroptera	Baetidae	40	COL1.4.2	2011-12-12	2011	8	0	2.92893	0	0.0685279	2.40355	0.269036	0	1	2.30711	0	0	1	0	3	0	0	1.54061	1.88325	0	0	0	0	0.426396	2.84264	0	0	2.15482	2.57614	0	0	0	3	0	0	0	1	0	0	3	0	0
Diptera	Blephariceridae	40	COL1.4.2	2011-12-12	2011	1	0	0	0	0	3	0	0	1	3	0	0	0	3	1	0	0	0	3	1	0	0	0	0	3	0	0	0	2	0	2	0	3	0	0	0	0	0	0	0	2	1
Diptera	Chironomidae	40	COL1.4.2	2011-12-12	2011	31	0	3	0	1	1	1	0	3	2	0	0	0	0	3	0	0	0	3	0	0	0	0	0	3	0	0	1	2	2	1	0	1	3	0	0	0	0	1	3	0	0
Trichoptera	Helicopsychidae	40	COL1.4.2	2011-12-12	2011	1	0	2	0	0	2	3	0	3	0	0	0	0	0	0	3	0	3	0	0	0	0	3	1	0	0	0	0	3	1	0	0	0	0	0	0	2	0	0	3	0	0
Hirudinea	Glossiphoniidae	40	COL1.4.2	2011-12-12	2011	4	0	0	0	1	0	0	0	3	0	0	0	0	3	1	0	0	0	3	0	0	0	0	0	3	0	0	0	2	0	1	0	0	1	0	0	0	0	2	3	0	0
Amphipoda	Hyalellidae	40	COL1.4.2	2011-12-12	2011	3	0	0	0	1	0	3	0	0	3	0	0	0	3	1	0	0	0	3	0	0	0	3	0	0	0	0	3	0	0	0	0	0	0	0	0	0	3	0	0	0	3
Ephemeroptera	Leptohyphidae	40	COL1.4.2	2011-12-12	2011	6	0	3	0	0	1.875	1	0	1	3	0	0	0.2	1.05	1.95	0	0	1.6	3	0	0	0	0	3	3	0	0	0.2	3	0.65	0	0	0	0	0	0	3	0	0	3	0	0
Coleoptera	Ptilodactylidae	40	COL1.4.2	2011-12-12	2011	1	0	0	0	0	3	3	0	0	3	0	0	1	0	3	0	0	2	2	3	0	0	0	1	3	0	0	0	3	3	0	0	3	0	0	0	0	0	0	0	0	3
Diptera	Simuliidae	40	COL1.4.2	2011-12-12	2011	1	3	0	0	0	1	0	0	3	1	0	1	0	0	3	0	0	0	3	0	0	0	0	0	3	0	0	0	2	0	3	0	3	1	0	1	0	1	0	3	0	0
Coleoptera	Gyrinidae	42	COL1.5.2	2012-01-12	2012	1	0	0	0	3	0	0	0	1	3	0	3	0	1	0	3	0	0	3	1	0	0	3	0	0	1	3	2	2	0	0	0	3	0	0	0	0	0	0	0	1	3
Ephemeroptera	Baetidae	42	COL1.5.2	2012-01-12	2012	6	0	2.92893	0	0.0685279	2.40355	0.269036	0	1	2.30711	0	0	1	0	3	0	0	1.54061	1.88325	0	0	0	0	0.426396	2.84264	0	0	2.15482	2.57614	0	0	0	3	0	0	0	1	0	0	3	0	0
Trichoptera	Calamoceratidae	42	COL1.5.2	2012-01-12	2012	8	0	1	0	0	0	3	0	2	3	0	0	0	0	3	0	0	0	0	3	0	0	3	1	0	0	0	0	3	0	0	0	1	3	0	0	0	0	0	3	1	0
Turbellaria	Dugesiidae	42	COL1.5.2	2012-01-12	2012	5	0	0	0	2	0	0	0	3	0	0	0	0	3	2	0	0	0	3	0	0	0	0	0	3	0	1	0	3	0	0	2	2	0	0	0	0	0	0	3	0	0
Trichoptera	Helicopsychidae	42	COL1.5.2	2012-01-12	2012	9	0	2	0	0	2	3	0	3	0	0	0	0	0	0	3	0	3	0	0	0	0	3	1	0	0	0	0	3	1	0	0	0	0	0	0	2	0	0	3	0	0
Coleoptera	Elmidae	42	COL1.5.2	2012-01-12	2012	13	0	2.89941	0	0	1.37278	1.64497	0	1	2.69822	3	0	1	0	3	0.899408	1.2426	2.20118	2.6568	0.0177515	0	0	3	0	0.573964	0.988166	0	0	3	0	0	0	3	0	0	0	0	0	0	0	1	3
Hirudinea	Glossiphoniidae	42	COL1.5.2	2012-01-12	2012	1	0	0	0	1	0	0	0	3	0	0	0	0	3	1	0	0	0	3	0	0	0	0	0	3	0	0	0	2	0	1	0	0	1	0	0	0	0	2	3	0	0
Amphipoda	Hyalellidae	42	COL1.5.2	2012-01-12	2012	29	0	0	0	1	0	3	0	0	3	0	0	0	3	1	0	0	0	3	0	0	0	3	0	0	0	0	3	0	0	0	0	0	0	0	0	0	3	0	0	0	3
Trichoptera	Hydrobioscidae	42	COL1.5.2	2012-01-12	2012	6	0	0	0	3	0	0.375	0	3	0	0	0	0	0	3	0	0	0	0.140625	2.51562	0	0	0	0	3	0	0	1	3	0	0	0	3	0	0	0	0	0	0	3	2	1
Trichoptera	Leptoceridae	42	COL1.5.2	2012-01-12	2012	4	0	1.88462	0	0.0307692	0.723077	1.65385	0	2.99231	0.807692	0	0	0	0	3	0	0	0.3	3	0	0	0	3	1	0	0	0	0	3	0	0	0	3	0	0	0	0	0	0	3	0	0
Oligochaeta	Oligochaeta	42	COL1.5.2	2012-01-12	2012	1	0	3	0	0	0	0	0	3	0	0	0	0	0	3	0	0	3	3	0	0	0	0	0	3	0	0	0	3	0	0	0	3	0	0	0	0	0	0	3	0	0
Diptera	Simuliidae	42	COL1.5.2	2012-01-12	2012	6	3	0	0	0	1	0	0	3	1	0	1	0	0	3	0	0	0	3	0	0	0	0	0	3	0	0	0	2	0	3	0	3	1	0	1	0	1	0	3	0	0
Coleoptera	Gyrinidae	44	COL1.6.2	2012-02-23	2012	1	0	0	0	3	0	0	0	1	3	0	3	0	1	0	3	0	0	3	1	0	0	3	0	0	1	3	2	2	0	0	0	3	0	0	0	0	0	0	0	1	3
Ephemeroptera	Baetidae	44	COL1.6.2	2012-02-23	2012	1	0	2.92893	0	0.0685279	2.40355	0.269036	0	1	2.30711	0	0	1	0	3	0	0	1.54061	1.88325	0	0	0	0	0.426396	2.84264	0	0	2.15482	2.57614	0	0	0	3	0	0	0	1	0	0	3	0	0
Trichoptera	Calamoceratidae	44	COL1.6.2	2012-02-23	2012	10	0	1	0	0	0	3	0	2	3	0	0	0	0	3	0	0	0	0	3	0	0	3	1	0	0	0	0	3	0	0	0	1	3	0	0	0	0	0	3	1	0
Diptera	Chironomidae	44	COL1.6.2	2012-02-23	2012	14	0	3	0	1	1	1	0	3	2	0	0	0	0	3	0	0	0	3	0	0	0	0	0	3	0	0	1	2	2	1	0	1	3	0	0	0	0	1	3	0	0
Turbellaria	Dugesiidae	44	COL1.6.2	2012-02-23	2012	29	0	0	0	2	0	0	0	3	0	0	0	0	3	2	0	0	0	3	0	0	0	0	0	3	0	1	0	3	0	0	2	2	0	0	0	0	0	0	3	0	0
Trichoptera	Helicopsychidae	44	COL1.6.2	2012-02-23	2012	12	0	2	0	0	2	3	0	3	0	0	0	0	0	0	3	0	3	0	0	0	0	3	1	0	0	0	0	3	1	0	0	0	0	0	0	2	0	0	3	0	0
Coleoptera	Elmidae	44	COL1.6.2	2012-02-23	2012	11	0	2.89941	0	0	1.37278	1.64497	0	1	2.69822	3	0	1	0	3	0.899408	1.2426	2.20118	2.6568	0.0177515	0	0	3	0	0.573964	0.988166	0	0	3	0	0	0	3	0	0	0	0	0	0	0	1	3
Amphipoda	Hyalellidae	44	COL1.6.2	2012-02-23	2012	28	0	0	0	1	0	3	0	0	3	0	0	0	3	1	0	0	0	3	0	0	0	3	0	0	0	0	3	0	0	0	0	0	0	0	0	0	3	0	0	0	3
Trichoptera	Hydrobioscidae	44	COL1.6.2	2012-02-23	2012	6	0	0	0	3	0	0.375	0	3	0	0	0	0	0	3	0	0	0	0.140625	2.51562	0	0	0	0	3	0	0	1	3	0	0	0	3	0	0	0	0	0	0	3	2	1
Ephemeroptera	Leptophlebiidae	44	COL1.6.2	2012-02-23	2012	4	0.745902	2.86066	0	0	1.85246	0.540984	0	1	3	0	0	0.991803	1.97541	1.18033	0	0	0.180328	2.63934	0.729508	0	0	0	3	1	0	0	1	3	0	0	0	0	0	0	0	3	1	0	3	0	0
Trichoptera	Leptoceridae	44	COL1.6.2	2012-02-23	2012	13	0	1.88462	0	0.0307692	0.723077	1.65385	0	2.99231	0.807692	0	0	0	0	3	0	0	0.3	3	0	0	0	3	1	0	0	0	0	3	0	0	0	3	0	0	0	0	0	0	3	0	0
Coleoptera	Scirtidae	44	COL1.6.2	2012-02-23	2012	2	0	3	0	0	2	2	0	1	3	0	0	1	1	3	0	0	3	0	0	0	0	2	3	0	0	0	0	3	0	0	0	0	0	0	3	0	0	0	0	0	3
Diptera	Simuliidae	44	COL1.6.2	2012-02-23	2012	3	3	0	0	0	1	0	0	3	1	0	1	0	0	3	0	0	0	3	0	0	0	0	0	3	0	0	0	2	0	3	0	3	1	0	1	0	1	0	3	0	0
Ephemeroptera	Baetidae	46	COL1.7.2	2012-03-20	2012	4	0	2.92893	0	0.0685279	2.40355	0.269036	0	1	2.30711	0	0	1	0	3	0	0	1.54061	1.88325	0	0	0	0	0.426396	2.84264	0	0	2.15482	2.57614	0	0	0	3	0	0	0	1	0	0	3	0	0
Trichoptera	Calamoceratidae	46	COL1.7.2	2012-03-20	2012	4	0	1	0	0	0	3	0	2	3	0	0	0	0	3	0	0	0	0	3	0	0	3	1	0	0	0	0	3	0	0	0	1	3	0	0	0	0	0	3	1	0
Turbellaria	Dugesiidae	46	COL1.7.2	2012-03-20	2012	14	0	0	0	2	0	0	0	3	0	0	0	0	3	2	0	0	0	3	0	0	0	0	0	3	0	1	0	3	0	0	2	2	0	0	0	0	0	0	3	0	0
Trichoptera	Helicopsychidae	46	COL1.7.2	2012-03-20	2012	8	0	2	0	0	2	3	0	3	0	0	0	0	0	0	3	0	3	0	0	0	0	3	1	0	0	0	0	3	1	0	0	0	0	0	0	2	0	0	3	0	0
Coleoptera	Elmidae	46	COL1.7.2	2012-03-20	2012	9	0	2.89941	0	0	1.37278	1.64497	0	1	2.69822	3	0	1	0	3	0.899408	1.2426	2.20118	2.6568	0.0177515	0	0	3	0	0.573964	0.988166	0	0	3	0	0	0	3	0	0	0	0	0	0	0	1	3
Amphipoda	Hyalellidae	46	COL1.7.2	2012-03-20	2012	5	0	0	0	1	0	3	0	0	3	0	0	0	3	1	0	0	0	3	0	0	0	3	0	0	0	0	3	0	0	0	0	0	0	0	0	0	3	0	0	0	3
Ephemeroptera	Leptophlebiidae	46	COL1.7.2	2012-03-20	2012	1	0.745902	2.86066	0	0	1.85246	0.540984	0	1	3	0	0	0.991803	1.97541	1.18033	0	0	0.180328	2.63934	0.729508	0	0	0	3	1	0	0	1	3	0	0	0	0	0	0	0	3	1	0	3	0	0
Trichoptera	Leptoceridae	46	COL1.7.2	2012-03-20	2012	3	0	1.88462	0	0.0307692	0.723077	1.65385	0	2.99231	0.807692	0	0	0	0	3	0	0	0.3	3	0	0	0	3	1	0	0	0	0	3	0	0	0	3	0	0	0	0	0	0	3	0	0
Coleoptera	Scirtidae	46	COL1.7.2	2012-03-20	2012	1	0	3	0	0	2	2	0	1	3	0	0	1	1	3	0	0	3	0	0	0	0	2	3	0	0	0	0	3	0	0	0	0	0	0	3	0	0	0	0	0	3
Oligochaeta	Oligochaeta	46	COL1.7.2	2012-03-20	2012	1	0	3	0	0	0	0	0	3	0	0	0	0	0	3	0	0	3	3	0	0	0	0	0	3	0	0	0	3	0	0	0	3	0	0	0	0	0	0	3	0	0
Diptera	Simuliidae	46	COL1.7.2	2012-03-20	2012	8	3	0	0	0	1	0	0	3	1	0	1	0	0	3	0	0	0	3	0	0	0	0	0	3	0	0	0	2	0	3	0	3	1	0	1	0	1	0	3	0	0
Ephemeroptera	Baetidae	240	COL1.1.3	2012-08-09	2012	11	0	2.92893	0	0.0685279	2.40355	0.269036	0	1	2.30711	0	0	1	0	3	0	0	1.54061	1.88325	0	0	0	0	0.426396	2.84264	0	0	2.15482	2.57614	0	0	0	3	0	0	0	1	0	0	3	0	0
Coleoptera	Elmidae	240	COL1.1.3	2012-08-09	2012	9	0	2.89941	0	0	1.37278	1.64497	0	1	2.69822	3	0	1	0	3	0.899408	1.2426	2.20118	2.6568	0.0177515	0	0	3	0	0.573964	0.988166	0	0	3	0	0	0	3	0	0	0	0	0	0	0	1	3
Trichoptera	Hydrobioscidae	240	COL1.1.3	2012-08-09	2012	1	0	0	0	3	0	0.375	0	3	0	0	0	0	0	3	0	0	0	0.140625	2.51562	0	0	0	0	3	0	0	1	3	0	0	0	3	0	0	0	0	0	0	3	2	1
Ephemeroptera	Leptophlebiidae	240	COL1.1.3	2012-08-09	2012	2	0.745902	2.86066	0	0	1.85246	0.540984	0	1	3	0	0	0.991803	1.97541	1.18033	0	0	0.180328	2.63934	0.729508	0	0	0	3	1	0	0	1	3	0	0	0	0	0	0	0	3	1	0	3	0	0
Trichoptera	Leptoceridae	240	COL1.1.3	2012-08-09	2012	2	0	1.88462	0	0.0307692	0.723077	1.65385	0	2.99231	0.807692	0	0	0	0	3	0	0	0.3	3	0	0	0	3	1	0	0	0	0	3	0	0	0	3	0	0	0	0	0	0	3	0	0
Diptera	Tipulidae	240	COL1.1.3	2012-08-09	2012	1	0	2.02913	0	1.45631	0.135922	0.951456	0	2	2	0	3	0	0	3	0	0	0	1.07767	0.485437	1.92233	0.31068	0	0	3	0	0	0	1	3	0	0	0	0	0	1	0	3	0	3	1	0
Coleoptera	Gyrinidae	241	COL1.2.3	2012-09-03	2012	2	0	0	0	3	0	0	0	1	3	0	3	0	1	0	3	0	0	3	1	0	0	3	0	0	1	3	2	2	0	0	0	3	0	0	0	0	0	0	0	1	3
Ephemeroptera	Baetidae	241	COL1.2.3	2012-09-03	2012	118	0	2.92893	0	0.0685279	2.40355	0.269036	0	1	2.30711	0	0	1	0	3	0	0	1.54061	1.88325	0	0	0	0	0.426396	2.84264	0	0	2.15482	2.57614	0	0	0	3	0	0	0	1	0	0	3	0	0
Diptera	Chironomidae	241	COL1.2.3	2012-09-03	2012	2	0	3	0	1	1	1	0	3	2	0	0	0	0	3	0	0	0	3	0	0	0	0	0	3	0	0	1	2	2	1	0	1	3	0	0	0	0	1	3	0	0
Turbellaria	Dugesiidae	241	COL1.2.3	2012-09-03	2012	1	0	0	0	2	0	0	0	3	0	0	0	0	3	2	0	0	0	3	0	0	0	0	0	3	0	1	0	3	0	0	2	2	0	0	0	0	0	0	3	0	0
Trichoptera	Helicopsychidae	241	COL1.2.3	2012-09-03	2012	11	0	2	0	0	2	3	0	3	0	0	0	0	0	0	3	0	3	0	0	0	0	3	1	0	0	0	0	3	1	0	0	0	0	0	0	2	0	0	3	0	0
Coleoptera	Elmidae	241	COL1.2.3	2012-09-03	2012	11	0	2.89941	0	0	1.37278	1.64497	0	1	2.69822	3	0	1	0	3	0.899408	1.2426	2.20118	2.6568	0.0177515	0	0	3	0	0.573964	0.988166	0	0	3	0	0	0	3	0	0	0	0	0	0	0	1	3
Trichoptera	Hydrobioscidae	241	COL1.2.3	2012-09-03	2012	3	0	0	0	3	0	0.375	0	3	0	0	0	0	0	3	0	0	0	0.140625	2.51562	0	0	0	0	3	0	0	1	3	0	0	0	3	0	0	0	0	0	0	3	2	1
Ephemeroptera	Leptophlebiidae	241	COL1.2.3	2012-09-03	2012	14	0.745902	2.86066	0	0	1.85246	0.540984	0	1	3	0	0	0.991803	1.97541	1.18033	0	0	0.180328	2.63934	0.729508	0	0	0	3	1	0	0	1	3	0	0	0	0	0	0	0	3	1	0	3	0	0
Trichoptera	Leptoceridae	241	COL1.2.3	2012-09-03	2012	2	0	1.88462	0	0.0307692	0.723077	1.65385	0	2.99231	0.807692	0	0	0	0	3	0	0	0.3	3	0	0	0	3	1	0	0	0	0	3	0	0	0	3	0	0	0	0	0	0	3	0	0
Diptera	Simuliidae	241	COL1.2.3	2012-09-03	2012	4	3	0	0	0	1	0	0	3	1	0	1	0	0	3	0	0	0	3	0	0	0	0	0	3	0	0	0	2	0	3	0	3	1	0	1	0	1	0	3	0	0
Ephemeroptera	Baetidae	242	COL1.3.3	2012-10-03	2012	12	0	2.92893	0	0.0685279	2.40355	0.269036	0	1	2.30711	0	0	1	0	3	0	0	1.54061	1.88325	0	0	0	0	0.426396	2.84264	0	0	2.15482	2.57614	0	0	0	3	0	0	0	1	0	0	3	0	0
Coleoptera	Elmidae	242	COL1.3.3	2012-10-03	2012	4	0	2.89941	0	0	1.37278	1.64497	0	1	2.69822	3	0	1	0	3	0.899408	1.2426	2.20118	2.6568	0.0177515	0	0	3	0	0.573964	0.988166	0	0	3	0	0	0	3	0	0	0	0	0	0	0	1	3
Amphipoda	Hyalellidae	242	COL1.3.3	2012-10-03	2012	1	0	0	0	1	0	3	0	0	3	0	0	0	3	1	0	0	0	3	0	0	0	3	0	0	0	0	3	0	0	0	0	0	0	0	0	0	3	0	0	0	3
Ephemeroptera	Leptophlebiidae	242	COL1.3.3	2012-10-03	2012	1	0.745902	2.86066	0	0	1.85246	0.540984	0	1	3	0	0	0.991803	1.97541	1.18033	0	0	0.180328	2.63934	0.729508	0	0	0	3	1	0	0	1	3	0	0	0	0	0	0	0	3	1	0	3	0	0
Trichoptera	Leptoceridae	242	COL1.3.3	2012-10-03	2012	3	0	1.88462	0	0.0307692	0.723077	1.65385	0	2.99231	0.807692	0	0	0	0	3	0	0	0.3	3	0	0	0	3	1	0	0	0	0	3	0	0	0	3	0	0	0	0	0	0	3	0	0
Coleoptera	Scirtidae	242	COL1.3.3	2012-10-03	2012	2	0	3	0	0	2	2	0	1	3	0	0	1	1	3	0	0	3	0	0	0	0	2	3	0	0	0	0	3	0	0	0	0	0	0	3	0	0	0	0	0	3
Oligochaeta	Oligochaeta	242	COL1.3.3	2012-10-03	2012	2	0	3	0	0	0	0	0	3	0	0	0	0	0	3	0	0	3	3	0	0	0	0	0	3	0	0	0	3	0	0	0	3	0	0	0	0	0	0	3	0	0
Diptera	Simuliidae	242	COL1.3.3	2012-10-03	2012	4	3	0	0	0	1	0	0	3	1	0	1	0	0	3	0	0	0	3	0	0	0	0	0	3	0	0	0	2	0	3	0	3	1	0	1	0	1	0	3	0	0
Ephemeroptera	Baetidae	356	COL1.1.4	2017-11-25	2017	2	0	2.92893	0	0.0685279	2.40355	0.269036	0	1	2.30711	0	0	1	0	3	0	0	1.54061	1.88325	0	0	0	0	0.426396	2.84264	0	0	2.15482	2.57614	0	0	0	3	0	0	0	1	0	0	3	0	0
Trichoptera	Calamoceratidae	356	COL1.1.4	2017-11-25	2017	10	0	1	0	0	0	3	0	2	3	0	0	0	0	3	0	0	0	0	3	0	0	3	1	0	0	0	0	3	0	0	0	1	3	0	0	0	0	0	3	1	0
Diptera	Chironomidae	356	COL1.1.4	2017-11-25	2017	9	0	3	0	1	1	1	0	3	2	0	0	0	0	3	0	0	0	3	0	0	0	0	0	3	0	0	1	2	2	1	0	1	3	0	0	0	0	1	3	0	0
Trichoptera	Helicopsychidae	356	COL1.1.4	2017-11-25	2017	9	0	2	0	0	2	3	0	3	0	0	0	0	0	0	3	0	3	0	0	0	0	3	1	0	0	0	0	3	1	0	0	0	0	0	0	2	0	0	3	0	0
Hirudinea	Glossiphoniidae	356	COL1.1.4	2017-11-25	2017	27	0	0	0	1	0	0	0	3	0	0	0	0	3	1	0	0	0	3	0	0	0	0	0	3	0	0	0	2	0	1	0	0	1	0	0	0	0	2	3	0	0
Coleoptera	Elmidae	356	COL1.1.4	2017-11-25	2017	17	0	2.89941	0	0	1.37278	1.64497	0	1	2.69822	3	0	1	0	3	0.899408	1.2426	2.20118	2.6568	0.0177515	0	0	3	0	0.573964	0.988166	0	0	3	0	0	0	3	0	0	0	0	0	0	0	1	3
Amphipoda	Hyalellidae	356	COL1.1.4	2017-11-25	2017	42	0	0	0	1	0	3	0	0	3	0	0	0	3	1	0	0	0	3	0	0	0	3	0	0	0	0	3	0	0	0	0	0	0	0	0	0	3	0	0	0	3
Trichoptera	Hydrobioscidae	356	COL1.1.4	2017-11-25	2017	1	0	0	0	3	0	0.375	0	3	0	0	0	0	0	3	0	0	0	0.140625	2.51562	0	0	0	0	3	0	0	1	3	0	0	0	3	0	0	0	0	0	0	3	2	1
Trichoptera	Leptoceridae	356	COL1.1.4	2017-11-25	2017	2	0	1.88462	0	0.0307692	0.723077	1.65385	0	2.99231	0.807692	0	0	0	0	3	0	0	0.3	3	0	0	0	3	1	0	0	0	0	3	0	0	0	3	0	0	0	0	0	0	3	0	0
Coleoptera	Scirtidae	356	COL1.1.4	2017-11-25	2017	1	0	3	0	0	2	2	0	1	3	0	0	1	1	3	0	0	3	0	0	0	0	2	3	0	0	0	0	3	0	0	0	0	0	0	3	0	0	0	0	0	3
Oligochaeta	Oligochaeta	356	COL1.1.4	2017-11-25	2017	2	0	3	0	0	0	0	0	3	0	0	0	0	0	3	0	0	3	3	0	0	0	0	0	3	0	0	0	3	0	0	0	3	0	0	0	0	0	0	3	0	0
Ephemeroptera	Baetidae	357	COL1.2.4	2017-12-17	2017	1	0	2.92893	0	0.0685279	2.40355	0.269036	0	1	2.30711	0	0	1	0	3	0	0	1.54061	1.88325	0	0	0	0	0.426396	2.84264	0	0	2.15482	2.57614	0	0	0	3	0	0	0	1	0	0	3	0	0
Trichoptera	Calamoceratidae	357	COL1.2.4	2017-12-17	2017	3	0	1	0	0	0	3	0	2	3	0	0	0	0	3	0	0	0	0	3	0	0	3	1	0	0	0	0	3	0	0	0	1	3	0	0	0	0	0	3	1	0
Diptera	Ceratopogonidae	357	COL1.2.4	2017-12-17	2017	1	0	1	1	2	1	0	0	1	3	0	0	0	0	3	0	0	0	1	3	0	0	0	0	3	0	0	0	2	3	0	0	3	0	0	0	1	0	0	3	1	0
Trichoptera	Helicopsychidae	357	COL1.2.4	2017-12-17	2017	12	0	2	0	0	2	3	0	3	0	0	0	0	0	0	3	0	3	0	0	0	0	3	1	0	0	0	0	3	1	0	0	0	0	0	0	2	0	0	3	0	0
Hirudinea	Glossiphoniidae	357	COL1.2.4	2017-12-17	2017	24	0	0	0	1	0	0	0	3	0	0	0	0	3	1	0	0	0	3	0	0	0	0	0	3	0	0	0	2	0	1	0	0	1	0	0	0	0	2	3	0	0
Coleoptera	Elmidae	357	COL1.2.4	2017-12-17	2017	12	0	2.89941	0	0	1.37278	1.64497	0	1	2.69822	3	0	1	0	3	0.899408	1.2426	2.20118	2.6568	0.0177515	0	0	3	0	0.573964	0.988166	0	0	3	0	0	0	3	0	0	0	0	0	0	0	1	3
Amphipoda	Hyalellidae	357	COL1.2.4	2017-12-17	2017	43	0	0	0	1	0	3	0	0	3	0	0	0	3	1	0	0	0	3	0	0	0	3	0	0	0	0	3	0	0	0	0	0	0	0	0	0	3	0	0	0	3
Trichoptera	Leptoceridae	357	COL1.2.4	2017-12-17	2017	1	0	1.88462	0	0.0307692	0.723077	1.65385	0	2.99231	0.807692	0	0	0	0	3	0	0	0.3	3	0	0	0	3	1	0	0	0	0	3	0	0	0	3	0	0	0	0	0	0	3	0	0
Diptera	Simuliidae	357	COL1.2.4	2017-12-17	2017	2	3	0	0	0	1	0	0	3	1	0	1	0	0	3	0	0	0	3	0	0	0	0	0	3	0	0	0	2	0	3	0	3	1	0	1	0	1	0	3	0	0

## Sheet: Satellite_rainfall 
DATE	Precipitation (mm)
2008-01-01	0.3
2008-01-02	2.02
2008-01-03	2.22
2008-01-04	1.61
2008-01-05	9.53
2008-01-06	2.85
2008-01-07	3.68
2008-01-08	2.21
2008-01-09	1.24
2008-01-10	0.65
2008-01-11	0.12
2008-01-12	3.51
2008-01-13	1.93
2008-01-14	4.24
2008-01-15	2.78
2008-01-16	4.27
2008-01-17	2.36
2008-01-18	0.82
2008-01-19	0.63
2008-01-20	0.74
2008-01-21	0.41
2008-01-22	0.34
2008-01-23	0.75
2008-01-24	2.26
2008-01-25	1.48
2008-01-26	2.38
2008-01-27	4.61
2008-01-28	8.55
2008-01-29	5.9
2008-01-30	4.84
2008-01-31	4.51
2008-02-01	7.14
2008-02-02	1.57
2008-02-03	1.81
2008-02-04	9.59
2008-02-05	2.8
2008-02-06	1.35
2008-02-07	0.89
2008-02-08	2.56
2008-02-09	2.68
2008-02-10	3.41
2008-02-11	2.7
2008-02-12	4.65
2008-02-13	4.14
2008-02-14	5.5
2008-02-15	5.22
2008-02-16	7.2
2008-02-17	14.2
2008-02-18	20.38
2008-02-19	7.54
2008-02-20	11.93
2008-02-21	4.99
2008-02-22	4.63
2008-02-23	4.82
2008-02-24	6.46
2008-02-25	4.79
2008-02-26	7.41
2008-02-27	12.17
2008-02-28	9.7
2008-02-29	5.73
2008-03-01	6.54
2008-03-02	7.46
2008-03-03	7.48
2008-03-04	19.08
2008-03-05	10.13
2008-03-06	12.67
2008-03-07	2.73
2008-03-08	4.48
2008-03-09	11.63
2008-03-10	19.1
2008-03-11	19.06
2008-03-12	2.73
2008-03-13	7.19
2008-03-14	4.56
2008-03-15	2.82
2008-03-16	6.48
2008-03-17	7.39
2008-03-18	2.92
2008-03-19	7.04
2008-03-20	1.94
2008-03-21	10.17
2008-03-22	3.49
2008-03-23	5.14
2008-03-24	7.62
2008-03-25	0.33
2008-03-26	0.33
2008-03-27	2.18
2008-03-28	3.66
2008-03-29	10.61
2008-03-30	8.86
2008-03-31	12.81
2008-04-01	3.24
2008-04-02	4.07
2008-04-03	10.51
2008-04-04	7.63
2008-04-05	3.69
2008-04-06	4.82
2008-04-07	6.64
2008-04-08	9.7
2008-04-09	15.72
2008-04-10	14.28
2008-04-11	4.88
2008-04-12	3.35
2008-04-13	4.72
2008-04-14	11.88
2008-04-15	5.84
2008-04-16	4.2
2008-04-17	6.08
2008-04-18	9.3
2008-04-19	2.69
2008-04-20	3.87
2008-04-21	11.77
2008-04-22	4.22
2008-04-23	2.5
2008-04-24	4.84
2008-04-25	6.84
2008-04-26	2.96
2008-04-27	7.22
2008-04-28	7.24
2008-04-29	8.87
2008-04-30	5.75
2008-05-01	11.29
2008-05-02	10.49
2008-05-03	11.98
2008-05-04	13.22
2008-05-05	2.32
2008-05-06	0.54
2008-05-07	0.1
2008-05-08	1.05
2008-05-09	5.14
2008-05-10	4.34
2008-05-11	1.57
2008-05-12	4.35
2008-05-13	1.74
2008-05-14	8.54
2008-05-15	0.41
2008-05-16	2.37
2008-05-17	6.49
2008-05-18	3.19
2008-05-19	9.01
2008-05-20	1.81
2008-05-21	0.21
2008-05-22	2.36
2008-05-23	4.82
2008-05-24	1.47
2008-05-25	2.86
2008-05-26	8.47
2008-05-27	8.6
2008-05-28	3.83
2008-05-29	5.37
2008-05-30	0.98
2008-05-31	0.34
2008-06-01	1.25
2008-06-02	2.77
2008-06-03	0.51
2008-06-04	0.15
2008-06-05	0.02
2008-06-06	3.89
2008-06-07	2.45
2008-06-08	3.58
2008-06-09	0.97
2008-06-10	1.63
2008-06-11	3.57
2008-06-12	2.25
2008-06-13	3.59
2008-06-14	5.87
2008-06-15	2.99
2008-06-16	4.5
2008-06-17	3.26
2008-06-18	0.19
2008-06-19	1.48
2008-06-20	3.09
2008-06-21	9.1
2008-06-22	6.64
2008-06-23	1.29
2008-06-24	12.73
2008-06-25	1.51
2008-06-26	2.34
2008-06-27	4.18
2008-06-28	0
2008-06-29	0.81
2008-06-30	7.91
2008-07-01	3.08
2008-07-02	1.16
2008-07-03	1.93
2008-07-04	0.56
2008-07-05	1.18
2008-07-06	0.44
2008-07-07	2.09
2008-07-08	9.25
2008-07-09	5.37
2008-07-10	3.72
2008-07-11	2.23
2008-07-12	1.36
2008-07-13	2.28
2008-07-14	2.79
2008-07-15	3.75
2008-07-16	1.55
2008-07-17	0.12
2008-07-18	0.03
2008-07-19	1.05
2008-07-20	2.3
2008-07-21	0.55
2008-07-22	1.24
2008-07-23	1.01
2008-07-24	3.33
2008-07-25	3.24
2008-07-26	3.77
2008-07-27	1.07
2008-07-28	2.25
2008-07-29	0.21
2008-07-30	0.02
2008-07-31	0.07
2008-08-01	1
2008-08-02	0.52
2008-08-03	4.28
2008-08-04	5.32
2008-08-05	2.23
2008-08-06	2.14
2008-08-07	1.24
2008-08-08	2.49
2008-08-09	1.96
2008-08-10	4.33
2008-08-11	0.68
2008-08-12	1.02
2008-08-13	1.46
2008-08-14	2.02
2008-08-15	0.32
2008-08-16	0.07
2008-08-17	4.73
2008-08-18	4.04
2008-08-19	2.17
2008-08-20	2.67
2008-08-21	0.81
2008-08-22	1.69
2008-08-23	1.55
2008-08-24	0.02
2008-08-25	0.38
2008-08-26	0.93
2008-08-27	0.91
2008-08-28	0.53
2008-08-29	0.5
2008-08-30	2.9
2008-08-31	3.29
2008-09-01	1.39
2008-09-02	0.25
2008-09-03	0.18
2008-09-04	1.29
2008-09-05	0.13
2008-09-06	0.77
2008-09-07	0.82
2008-09-08	1.89
2008-09-09	1.95
2008-09-10	0.21
2008-09-11	0.05
2008-09-12	0.41
2008-09-13	1.68
2008-09-14	2.34
2008-09-15	1.68
2008-09-16	9.83
2008-09-17	1.14
2008-09-18	0.91
2008-09-19	2.47
2008-09-20	4.11
2008-09-21	9.47
2008-09-22	18.94
2008-09-23	0.1
2008-09-24	0.34
2008-09-25	1.07
2008-09-26	0.19
2008-09-27	0.41
2008-09-28	0.18
2008-09-29	4.65
2008-09-30	8.45
2008-10-01	3.25
2008-10-02	0.3
2008-10-03	0.02
2008-10-04	2.04
2008-10-05	5.92
2008-10-06	3.55
2008-10-07	2.95
2008-10-08	9.17
2008-10-09	3.05
2008-10-10	1
2008-10-11	1.82
2008-10-12	5.52
2008-10-13	5.53
2008-10-14	1.21
2008-10-15	0.03
2008-10-16	0.01
2008-10-17	0
2008-10-18	0
2008-10-19	0
2008-10-20	0
2008-10-21	0
2008-10-22	0
2008-10-23	0
2008-10-24	0
2008-10-25	0
2008-10-26	2.28
2008-10-27	8.92
2008-10-28	17.09
2008-10-29	3.52
2008-10-30	4.88
2008-10-31	6.11
2008-11-01	4.4
2008-11-02	7.04
2008-11-03	15.02
2008-11-04	2.58
2008-11-05	1.72
2008-11-06	0.58
2008-11-07	0
2008-11-08	0
2008-11-09	0
2008-11-10	0.01
2008-11-11	0.01
2008-11-12	0.01
2008-11-13	0
2008-11-14	0.02
2008-11-15	0.02
2008-11-16	0
2008-11-17	0
2008-11-18	0
2008-11-19	0
2008-11-20	0
2008-11-21	0
2008-11-22	0.06
2008-11-23	0.02
2008-11-24	0.03
2008-11-25	0.13
2008-11-26	0.07
2008-11-27	0
2008-11-28	0
2008-11-29	0.09
2008-11-30	0.05
2008-12-01	0
2008-12-02	0.07
2008-12-03	0
2008-12-04	0.06
2008-12-05	0.2
2008-12-06	0.08
2008-12-07	0.04
2008-12-08	0.01
2008-12-09	0
2008-12-10	0
2008-12-11	0.03
2008-12-12	0.4
2008-12-13	0.36
2008-12-14	0
2008-12-15	0.11
2008-12-16	0.07
2008-12-17	0.01
2008-12-18	0
2008-12-19	0
2008-12-20	0.01
2008-12-21	0.02
2008-12-22	0.02
2008-12-23	0.02
2008-12-24	0
2008-12-25	0
2008-12-26	0
2008-12-27	0.01
2008-12-28	0.01
2008-12-29	0
2008-12-30	0
2008-12-31	0
2010-01-01	0.41
2010-01-02	0
2010-01-03	0
2010-01-04	0.27
2010-01-05	0.74
2010-01-06	0
2010-01-07	0.01
2010-01-08	0.09
2010-01-09	0.44
2010-01-10	1.34
2010-01-11	1.64
2010-01-12	0.37
2010-01-13	0.63
2010-01-14	0.01
2010-01-15	0.55
2010-01-16	1.85
2010-01-17	1.67
2010-01-18	1.47
2010-01-19	1.38
2010-01-20	0.85
2010-01-21	0.04
2010-01-22	0.36
2010-01-23	1.13
2010-01-24	1.21
2010-01-25	7.12
2010-01-26	1.01
2010-01-27	0.58
2010-01-28	0.16
2010-01-29	0.36
2010-01-30	0.23
2010-01-31	0.31
2010-02-01	0.05
2010-02-02	0.07
2010-02-03	2.93
2010-02-04	0.92
2010-02-05	0.02
2010-02-06	2.06
2010-02-07	6.99
2010-02-08	0.79
2010-02-09	0.8
2010-02-10	1.86
2010-02-11	1.44
2010-02-12	2.96
2010-02-13	0.42
2010-02-14	0.42
2010-02-15	4.99
2010-02-16	3.58
2010-02-17	4.46
2010-02-18	0.92
2010-02-19	5.4
2010-02-20	0.86
2010-02-21	1.24
2010-02-22	12.91
2010-02-23	5.24
2010-02-24	4.89
2010-02-25	3.13
2010-02-26	7.3
2010-02-27	8.54
2010-02-28	3.91
2010-03-01	2.37
2010-03-02	0.62
2010-03-03	0.3
2010-03-04	2.41
2010-03-05	1.47
2010-03-06	5.06
2010-03-07	1.16
2010-03-08	0.69
2010-03-09	1.46
2010-03-10	4.23
2010-03-11	2
2010-03-12	4.38
2010-03-13	8.43
2010-03-14	1.88
2010-03-15	0.64
2010-03-16	4.77
2010-03-17	3.24
2010-03-18	3.55
2010-03-19	2.13
2010-03-20	6.14
2010-03-21	0.43
2010-03-22	3.99
2010-03-23	1.65
2010-03-24	0.51
2010-03-25	1.29
2010-03-26	1.12
2010-03-27	0.06
2010-03-28	0.16
2010-03-29	5.74
2010-03-30	5.25
2010-03-31	1.2
2010-04-01	2.65
2010-04-02	1.13
2010-04-03	2.91
2010-04-04	8.39
2010-04-05	13.83
2010-04-06	17.29
2010-04-07	7.98
2010-04-08	2.75
2010-04-09	5.86
2010-04-10	2.35
2010-04-11	2.56
2010-04-12	3.92
2010-04-13	10.4
2010-04-14	0.9
2010-04-15	0.73
2010-04-16	0.06
2010-04-17	0.51
2010-04-18	0.3
2010-04-19	3.43
2010-04-20	1.04
2010-04-21	2.14
2010-04-22	1.15
2010-04-23	0
2010-04-24	0.01
2010-04-25	0.04
2010-04-26	0.26
2010-04-27	7.36
2010-04-28	2.31
2010-04-29	0.07
2010-04-30	0.2
2010-05-01	0.14
2010-05-02	0.25
2010-05-03	0.34
2010-05-04	0.36
2010-05-05	0.56
2010-05-06	0.15
2010-05-07	0
2010-05-08	0.24
2010-05-09	0.11
2010-05-10	0.01
2010-05-11	0
2010-05-12	0
2010-05-13	0
2010-05-14	0
2010-05-15	0
2010-05-16	0
2010-05-17	0
2010-05-18	0.02
2010-05-19	0.04
2010-05-20	0.04
2010-05-21	0.31
2010-05-22	0.21
2010-05-23	0.03
2010-05-24	0.1
2010-05-25	0.01
2010-05-26	0.07
2010-05-27	0.02
2010-05-28	0
2010-05-29	0.2
2010-05-30	0.04
2010-05-31	0.1
2010-06-01	0.06
2010-06-02	0.02
2010-06-03	0.01
2010-06-04	0
2010-06-05	0
2010-06-06	0.12
2010-06-07	0.18
2010-06-08	0.09
2010-06-09	0.15
2010-06-10	0
2010-06-11	0
2010-06-12	0
2010-06-13	0
2010-06-14	0
2010-06-15	0.04
2010-06-16	0.08
2010-06-17	0.02
2010-06-18	10.12
2010-06-19	8.13
2010-06-20	0.53
2010-06-21	0.04
2010-06-22	0
2010-06-23	0
2010-06-24	0
2010-06-25	0.03
2010-06-26	0.01
2010-06-27	0
2010-06-28	0.01
2010-06-29	0.05
2010-06-30	0
2010-07-01	0.01
2010-07-02	0
2010-07-03	0
2010-07-04	0.05
2010-07-05	0
2010-07-06	0
2010-07-07	0.05
2010-07-08	0.11
2010-07-09	0.03
2010-07-10	0
2010-07-11	0.01
2010-07-12	0.05
2010-07-13	0.21
2010-07-14	0.05
2010-07-15	0.42
2010-07-16	0.64
2010-07-17	0.15
2010-07-18	0
2010-07-19	0
2010-07-20	0
2010-07-21	0
2010-07-22	0
2010-07-23	0
2010-07-24	0.03
2010-07-25	0.01
2010-07-26	0.09
2010-07-27	0.06
2010-07-28	0
2010-07-29	0
2010-07-30	0.01
2010-07-31	0
2010-08-01	0.09
2010-08-02	0.2
2010-08-03	0.07
2010-08-04	0.01
2010-08-05	0.95
2010-08-06	0.54
2010-08-07	0
2010-08-08	0.01
2010-08-09	0.19
2010-08-10	0.06
2010-08-11	0
2010-08-12	0.02
2010-08-13	2.09
2010-08-14	3.86
2010-08-15	0.68
2010-08-16	0.01
2010-08-17	0
2010-08-18	0.02
2010-08-19	0.11
2010-08-20	0.2
2010-08-21	0.41
2010-08-22	0
2010-08-23	0
2010-08-24	0
2010-08-25	0.04
2010-08-26	0.22
2010-08-27	0.36
2010-08-28	0.26
2010-08-29	0.07
2010-08-30	1.16
2010-08-31	1.43
2010-09-01	10.69
2010-09-02	5
2010-09-03	0.4
2010-09-04	0.14
2010-09-05	2.82
2010-09-06	5.97
2010-09-07	3.95
2010-09-08	0.73
2010-09-09	0
2010-09-10	0.01
2010-09-11	0.02
2010-09-12	0.1
2010-09-13	0.48
2010-09-14	1.29
2010-09-15	6.23
2010-09-16	1.05
2010-09-17	0.18
2010-09-18	1.28
2010-09-19	2.51
2010-09-20	0.01
2010-09-21	0
2010-09-22	0
2010-09-23	2.17
2010-09-24	3.8
2010-09-25	0.39
2010-09-26	0
2010-09-27	0
2010-09-28	0.07
2010-09-29	0.61
2010-09-30	2.42
2010-10-01	0.25
2010-10-02	2.79
2010-10-03	12.58
2010-10-04	1.71
2010-10-05	1.39
2010-10-06	1.15
2010-10-07	1.21
2010-10-08	4.6
2010-10-09	1.9
2010-10-10	3.63
2010-10-11	2.95
2010-10-12	0.08
2010-10-13	0.01
2010-10-14	0
2010-10-15	1.33
2010-10-16	2.63
2010-10-17	2.32
2010-10-18	1.42
2010-10-19	7.05
2010-10-20	0.39
2010-10-21	2.52
2010-10-22	10.92
2010-10-23	2.27
2010-10-24	0.51
2010-10-25	0.11
2010-10-26	0.9
2010-10-27	1.47
2010-10-28	2.86
2010-10-29	1.47
2010-10-30	0.12
2010-10-31	1.98
2010-11-01	1.26
2010-11-02	2.46
2010-11-03	1.05
2010-11-04	0.13
2010-11-05	0.14
2010-11-06	0.01
2010-11-07	0.02
2010-11-08	0.04
2010-11-09	0.29
2010-11-10	1.7
2010-11-11	2
2010-11-12	5.89
2010-11-13	12.92
2010-11-14	5.15
2010-11-15	10.35
2010-11-16	7.92
2010-11-17	5.09
2010-11-18	3.66
2010-11-19	1.04
2010-11-20	3.16
2010-11-21	1.63
2010-11-22	0.49
2010-11-23	0.22
2010-11-24	3.94
2010-11-25	3.73
2010-11-26	0.5
2010-11-27	0.02
2010-11-28	0.14
2010-11-29	0.93
2010-11-30	0.49
2010-12-01	2.86
2010-12-02	2.98
2010-12-03	0.03
2010-12-04	0.09
2010-12-05	0.03
2010-12-06	0
2010-12-07	0
2010-12-08	0.03
2010-12-09	0.04
2010-12-10	0.01
2010-12-11	1.79
2010-12-12	0.23
2010-12-13	0.05
2010-12-14	0.79
2010-12-15	0.87
2010-12-16	1.16
2010-12-17	3.11
2010-12-18	5.92
2010-12-19	3.34
2010-12-20	3.01
2010-12-21	5.19
2010-12-22	1.78
2010-12-23	7.29
2010-12-24	5.31
2010-12-25	9.2
2010-12-26	6.81
2010-12-27	2.7
2010-12-28	2.35
2010-12-29	11.07
2010-12-30	5.13
2010-12-31	1.21
2011-01-01	0.54
2011-01-02	3.8
2011-01-03	2.84
2011-01-04	0.84
2011-01-05	6.67
2011-01-06	5.3
2011-01-07	3.12
2011-01-08	4.6
2011-01-09	9.32
2011-01-10	2.47
2011-01-11	0.91
2011-01-12	0.79
2011-01-13	0.45
2011-01-14	0.68
2011-01-15	0.23
2011-01-16	0.3
2011-01-17	2.79
2011-01-18	1.01
2011-01-19	1.08
2011-01-20	1.69
2011-01-21	0.47
2011-01-22	0.01
2011-01-23	0
2011-01-24	0
2011-01-25	0
2011-01-26	0.01
2011-01-27	0.86
2011-01-28	7.34
2011-01-29	10.96
2011-01-30	3.54
2011-01-31	1.95
2011-02-01	2.12
2011-02-02	3.11
2011-02-03	0.93
2011-02-04	3.12
2011-02-05	2.73
2011-02-06	5.98
2011-02-07	8.49
2011-02-08	18.44
2011-02-09	3.66
2011-02-10	7.05
2011-02-11	4.08
2011-02-12	2.36
2011-02-13	6.67
2011-02-14	7.68
2011-02-15	19.96
2011-02-16	1.49
2011-02-17	0.7
2011-02-18	1.12
2011-02-19	1.86
2011-02-20	3.48
2011-02-21	1.53
2011-02-22	0.81
2011-02-23	1.1
2011-02-24	2.47
2011-02-25	1.41
2011-02-26	2.63
2011-02-27	12.95
2011-02-28	2.46
2011-03-01	0.19
2011-03-02	0.16
2011-03-03	1
2011-03-04	0.75
2011-03-05	0
2011-03-06	0.03
2011-03-07	0.05
2011-03-08	0.24
2011-03-09	2.23
2011-03-10	2.08
2011-03-11	0.58
2011-03-12	0.68
2011-03-13	0.65
2011-03-14	1.5
2011-03-15	3.79
2011-03-16	4.75
2011-03-17	12.49
2011-03-18	11.15
2011-03-19	3.83
2011-03-20	23.67
2011-03-21	11.95
2011-03-22	2.45
2011-03-23	3.49
2011-03-24	3.17
2011-03-25	6.27
2011-03-26	1.32
2011-03-27	1.18
2011-03-28	2.83
2011-03-29	1.4
2011-03-30	3.54
2011-03-31	5.88
2011-04-01	4.06
2011-04-02	2.71
2011-04-03	5.97
2011-04-04	11.65
2011-04-05	9.96
2011-04-06	4.73
2011-04-07	16.8
2011-04-08	4.93
2011-04-09	21.56
2011-04-10	3.44
2011-04-11	3.3
2011-04-12	3.36
2011-04-13	3.58
2011-04-14	8.8
2011-04-15	8.79
2011-04-16	5.05
2011-04-17	3.99
2011-04-18	8.8
2011-04-19	11.25
2011-04-20	1.85
2011-04-21	3.6
2011-04-22	5.15
2011-04-23	0.27
2011-04-24	2.03
2011-04-25	3.68
2011-04-26	5.95
2011-04-27	5.79
2011-04-28	2.43
2011-04-29	4.25
2011-04-30	5.63
2011-05-01	0.31
2011-05-02	3.8
2011-05-03	4.52
2011-05-04	0.93
2011-05-05	0.16
2011-05-06	0.91
2011-05-07	1.32
2011-05-08	1.71
2011-05-09	0.57
2011-05-10	2.09
2011-05-11	2.32
2011-05-12	0.65
2011-05-13	6.24
2011-05-14	4.1
2011-05-15	2.17
2011-05-16	1.1
2011-05-17	1.83
2011-05-18	3.08
2011-05-19	0.8
2011-05-20	2.84
2011-05-21	1.57
2011-05-22	2.35
2011-05-23	0.89
2011-05-24	0.13
2011-05-25	2.11
2011-05-26	9.01
2011-05-27	7.21
2011-05-28	3.37
2011-05-29	1.24
2011-05-30	1.65
2011-05-31	1.08
2011-06-01	3.3
2011-06-02	0.56
2011-06-03	1.69
2011-06-04	4.24
2011-06-05	1.62
2011-06-06	0.77
2011-06-07	1.26
2011-06-08	2.09
2011-06-09	0.99
2011-06-10	0.84
2011-06-11	2.63
2011-06-12	0.45
2011-06-13	0.84
2011-06-14	2.18
2011-06-15	0.42
2011-06-16	0.61
2011-06-17	0.14
2011-06-18	2.09
2011-06-19	0.85
2011-06-20	0.38
2011-06-21	1.03
2011-06-22	3.98
2011-06-23	6.92
2011-06-24	4.2
2011-06-25	4.52
2011-06-26	5.49
2011-06-27	2.43
2011-06-28	0.16
2011-06-29	0.77
2011-06-30	0.83
2011-07-01	0.98
2011-07-02	2.19
2011-07-03	3.28
2011-07-04	4.93
2011-07-05	8.82
2011-07-06	0.72
2011-07-07	0.24
2011-07-08	0.74
2011-07-09	1.86
2011-07-10	3.13
2011-07-11	7.8
2011-07-12	8.26
2011-07-13	2.87
2011-07-14	0.42
2011-07-15	3.68
2011-07-16	3.83
2011-07-17	4.18
2011-07-18	1.48
2011-07-19	0.9
2011-07-20	0.16
2011-07-21	4.91
2011-07-22	4.52
2011-07-23	8.43
2011-07-24	7.37
2011-07-25	0.59
2011-07-26	0.33
2011-07-27	5.12
2011-07-28	1.13
2011-07-29	2.95
2011-07-30	2.61
2011-07-31	7.83
2011-08-01	2.02
2011-08-02	2.15
2011-08-03	4.31
2011-08-04	2.23
2011-08-05	1.46
2011-08-06	0.13
2011-08-07	0.06
2011-08-08	0.69
2011-08-09	2.21
2011-08-10	1.79
2011-08-11	0.11
2011-08-12	0
2011-08-13	0
2011-08-14	0
2011-08-15	0
2011-08-16	0.14
2011-08-17	0.09
2011-08-18	2.25
2011-08-19	0.35
2011-08-20	0.53
2011-08-21	1.27
2011-08-22	3.59
2011-08-23	0.16
2011-08-24	0.09
2011-08-25	0
2011-08-26	0
2011-08-27	0.05
2011-08-28	12.84
2011-08-29	2.58
2011-08-30	0
2011-08-31	0.05
2011-09-01	0.13
2011-09-02	0.01
2011-09-03	0
2011-09-04	0
2011-09-05	0
2011-09-06	0.06
2011-09-07	0.01
2011-09-08	2.56
2011-09-09	1.84
2011-09-10	0.91
2011-09-11	0.55
2011-09-12	7.94
2011-09-13	0.35
2011-09-14	0.12
2011-09-15	0.38
2011-09-16	0.46
2011-09-17	1.65
2011-09-18	7.78
2011-09-19	1.01
2011-09-20	0.9
2011-09-21	0.16
2011-09-22	0.11
2011-09-23	1.61
2011-09-24	6.94
2011-09-25	11.18
2011-09-26	3.65
2011-09-27	2.33
2011-09-28	4.84
2011-09-29	0.31
2011-09-30	2.64
2011-10-01	1.3
2011-10-02	5.3
2011-10-03	5.82
2011-10-04	8.45
2011-10-05	5.57
2011-10-06	11.48
2011-10-07	2.79
2011-10-08	1.76
2011-10-09	6.05
2011-10-10	3.76
2011-10-11	3.15
2011-10-12	1.45
2011-10-13	0.01
2011-10-14	0.08
2011-10-15	2.08
2011-10-16	1.68
2011-10-17	0.4
2011-10-18	0.09
2011-10-19	0.31
2011-10-20	0.08
2011-10-21	0.33
2011-10-22	1.22
2011-10-23	3.86
2011-10-24	0.51
2011-10-25	1.12
2011-10-26	1.22
2011-10-27	12.71
2011-10-28	4.37
2011-10-29	0.48
2011-10-30	1.09
2011-10-31	1.04
2011-11-01	1.22
2011-11-02	0.62
2011-11-03	1.76
2011-11-04	0.27
2011-11-05	0.01
2011-11-06	0.3
2011-11-07	14.54
2011-11-08	10.91
2011-11-09	7.3
2011-11-10	5.82
2011-11-11	3.37
2011-11-12	9.98
2011-11-13	4.64
2011-11-14	1.38
2011-11-15	1.77
2011-11-16	2.01
2011-11-17	0.98
2011-11-18	2.91
2011-11-19	1.9
2011-11-20	0.03
2011-11-21	2.9
2011-11-22	1.43
2011-11-23	21.52
2011-11-24	2.96
2011-11-25	0.81
2011-11-26	1.53
2011-11-27	4.88
2011-11-28	12.2
2011-11-29	6.96
2011-11-30	3.2
2011-12-01	3.01
2011-12-02	0.23
2011-12-03	1.16
2011-12-04	1.46
2011-12-05	0.66
2011-12-06	3.57
2011-12-07	4.27
2011-12-08	6.6
2011-12-09	5.61
2011-12-10	5.33
2011-12-11	2.38
2011-12-12	8.5
2011-12-13	5.26
2011-12-14	5.8
2011-12-15	4.65
2011-12-16	5.5
2011-12-17	5.56
2011-12-18	2.37
2011-12-19	7.97
2011-12-20	9.91
2011-12-21	1.53
2011-12-22	0.01
2011-12-23	0.04
2011-12-24	0.2
2011-12-25	0.13
2011-12-26	0.01
2011-12-27	0.05
2011-12-28	0.12
2011-12-29	0.03
2011-12-30	0.01
2011-12-31	0
2012-01-01	27.37
2012-01-02	12.23
2012-01-03	8.85
2012-01-04	9.66
2012-01-05	9.59
2012-01-06	12.88
2012-01-07	10.6
2012-01-08	6.92
2012-01-09	0.6
2012-01-10	3.53
2012-01-11	4.9
2012-01-12	4.55
2012-01-13	2.17
2012-01-14	6.07
2012-01-15	6.08
2012-01-16	3.48
2012-01-17	6.12
2012-01-18	5.66
2012-01-19	3.59
2012-01-20	13.47
2012-01-21	6.2
2012-01-22	2.63
2012-01-23	3.19
2012-01-24	3.55
2012-01-25	6.64
2012-01-26	5.53
2012-01-27	5.64
2012-01-28	7.03
2012-01-29	6.05
2012-01-30	4.09
2012-01-31	3.39
2012-02-01	5.27
2012-02-02	3.22
2012-02-03	5.32
2012-02-04	4.67
2012-02-05	4.5
2012-02-06	4.65
2012-02-07	4.44
2012-02-08	13.32
2012-02-09	3.87
2012-02-10	2.61
2012-02-11	3.18
2012-02-12	6.8
2012-02-13	3.47
2012-02-14	5.52
2012-02-15	7.2
2012-02-16	17.44
2012-02-17	8.52
2012-02-18	11.68
2012-02-19	6.45
2012-02-20	3.38
2012-02-21	4.92
2012-02-22	3.42
2012-02-23	1.09
2012-02-24	0.43
2012-02-25	4.4
2012-02-26	5.39
2012-02-27	13.09
2012-02-28	15.03
2012-02-29	3.12
2012-03-01	2.41
2012-03-02	3.25
2012-03-03	3.67
2012-03-04	0.68
2012-03-05	7.72
2012-03-06	2.53
2012-03-07	2.35
2012-03-08	2.2
2012-03-09	4.65
2012-03-10	5.64
2012-03-11	6.64
2012-03-12	2.05
2012-03-13	0.79
2012-03-14	0.71
2012-03-15	0.97
2012-03-16	7.96
2012-03-17	2.47
2012-03-18	7.92
2012-03-19	6.18
2012-03-20	14.97
2012-03-21	3.27
2012-03-22	4.97
2012-03-23	11.16
2012-03-24	12.08
2012-03-25	18.67
2012-03-26	5.41
2012-03-27	5.15
2012-03-28	6.37
2012-03-29	7.96
2012-03-30	2.04
2012-03-31	5.94
2012-04-01	1.94
2012-04-02	2.96
2012-04-03	3.77
2012-04-04	6.92
2012-04-05	7.28
2012-04-06	6.13
2012-04-07	2.62
2012-04-08	5.32
2012-04-09	2.9
2012-04-10	6.29
2012-04-11	1.28
2012-04-12	3.87
2012-04-13	6.23
2012-04-14	0.76
2012-04-15	1.93
2012-04-16	7.27
2012-04-17	2.78
2012-04-18	10.2
2012-04-19	19.95
2012-04-20	1.51
2012-04-21	1
2012-04-22	6.9
2012-04-23	3.11
2012-04-24	1.7
2012-04-25	0.38
2012-04-26	0.42
2012-04-27	0.56
2012-04-28	1.42
2012-04-29	2.8
2012-04-30	6.45
2012-05-01	7.18
2012-05-02	7.26
2012-05-03	1.81
2012-05-04	0.02
2012-05-05	3.28
2012-05-06	3.76
2012-05-07	0.32
2012-05-08	0.16
2012-05-09	0.29
2012-05-10	0.41
2012-05-11	1.52
2012-05-12	1.33
2012-05-13	1.45
2012-05-14	3.61
2012-05-15	3.79
2012-05-16	3.48
2012-05-17	5.59
2012-05-18	1.01
2012-05-19	6.07
2012-05-20	5
2012-05-21	5.64
2012-05-22	5.05
2012-05-23	0.89
2012-05-24	3.02
2012-05-25	2.71
2012-05-26	1.03
2012-05-27	2.68
2012-05-28	4.3
2012-05-29	2.72
2012-05-30	0.27
2012-05-31	4.25
2012-06-01	5.83
2012-06-02	3.56
2012-06-03	0.17
2012-06-04	1.9
2012-06-05	1.19
2012-06-06	2.05
2012-06-07	1.45
2012-06-08	2.14
2012-06-09	2.83
2012-06-10	0.9
2012-06-11	0.02
2012-06-12	0
2012-06-13	0.45
2012-06-14	1
2012-06-15	0.3
2012-06-16	0.85
2012-06-17	0.17
2012-06-18	3.87
2012-06-19	2.84
2012-06-20	0.2
2012-06-21	1.33
2012-06-22	3.74
2012-06-23	3.02
2012-06-24	8.69
2012-06-25	10.12
2012-06-26	9.14
2012-06-27	0.96
2012-06-28	1.33
2012-06-29	1.41
2012-06-30	0.41
2012-07-01	2.85
2012-07-02	1.24
2012-07-03	1.18
2012-07-04	1.55
2012-07-05	1.13
2012-07-06	1.04
2012-07-07	1.31
2012-07-08	1.35
2012-07-09	1.14
2012-07-10	2.49
2012-07-11	0.22
2012-07-12	0.27
2012-07-13	0.62
2012-07-14	1.11
2012-07-15	0.72
2012-07-16	1.57
2012-07-17	7.39
2012-07-18	17.15
2012-07-19	2.62
2012-07-20	0.02
2012-07-21	0.16
2012-07-22	2.49
2012-07-23	0.7
2012-07-24	0.04
2012-07-25	0.01
2012-07-26	0.1
2012-07-27	0.84
2012-07-28	3.34
2012-07-29	3.49
2012-07-30	1.41
2012-07-31	6.13
2012-08-01	2.28
2012-08-02	0
2012-08-03	0.44
2012-08-04	1.41
2012-08-05	0.56
2012-08-06	0.47
2012-08-07	0.01
2012-08-08	0
2012-08-09	0.01
2012-08-10	0.78
2012-08-11	0.29
2012-08-12	0.04
2012-08-13	10.82
2012-08-14	2.35
2012-08-15	0.93
2012-08-16	1.23
2012-08-17	1.91
2012-08-18	1.19
2012-08-19	0.08
2012-08-20	0
2012-08-21	0.01
2012-08-22	0.01
2012-08-23	0.01
2012-08-24	2.19
2012-08-25	1.47
2012-08-26	4.41
2012-08-27	3.66
2012-08-28	6.68
2012-08-29	12.08
2012-08-30	0.63
2012-08-31	6.4
2012-09-01	0.98
2012-09-02	0.03
2012-09-03	0.43
2012-09-04	1.44
2012-09-05	0.08
2012-09-06	0.71
2012-09-07	0.03
2012-09-08	1.05
2012-09-09	1.55
2012-09-10	3.72
2012-09-11	0.03
2012-09-12	0.51
2012-09-13	0.26
2012-09-14	0.5
2012-09-15	0.31
2012-09-16	0
2012-09-17	0.02
2012-09-18	0
2012-09-19	0
2012-09-20	2.84
2012-09-21	2.19
2012-09-22	1.93
2012-09-23	1.31
2012-09-24	5.38
2012-09-25	2.6
2012-09-26	1.11
2012-09-27	11.16
2012-09-28	1.83
2012-09-29	0.83
2012-09-30	5.81
2012-10-01	0.68
2012-10-02	0.03
2012-10-03	1.55
2012-10-04	5.55
2012-10-05	3.79
2012-10-06	6.78
2012-10-07	3
2012-10-08	1.59
2012-10-09	0.05
2012-10-10	0.03
2012-10-11	0.01
2012-10-12	0.71
2012-10-13	2.12
2012-10-14	0.29
2012-10-15	0.29
2012-10-16	9.52
2012-10-17	9.47
2012-10-18	2.33
2012-10-19	5.6
2012-10-20	2.93
2012-10-21	1.62
2012-10-22	5.97
2012-10-23	3.11
2012-10-24	2.31
2012-10-25	1.28
2012-10-26	0.63
2012-10-27	0.17
2012-10-28	0.3
2012-10-29	0.86
2012-10-30	0.94
2012-10-31	0.93
2012-11-01	1.98
2012-11-02	0.42
2012-11-03	2.71
2012-11-04	9.57
2012-11-05	8.98
2012-11-06	13.13
2012-11-07	3.47
2012-11-08	0.57
2012-11-09	3.22
2012-11-10	1.39
2012-11-11	4.9
2012-11-12	3.21
2012-11-13	1.11
2012-11-14	5.31
2012-11-15	3.77
2012-11-16	3.32
2012-11-17	1.6
2012-11-18	0.97
2012-11-19	2.54
2012-11-20	1.19
2012-11-21	3.75
2012-11-22	5.02
2012-11-23	0.39
2012-11-24	1.5
2012-11-25	1.92
2012-11-26	1.96
2012-11-27	1.73
2012-11-28	6.37
2012-11-29	7.22
2012-11-30	2.93
2012-12-01	1
2012-12-02	0.25
2012-12-03	0.1
2012-12-04	0.12
2012-12-05	0.42
2012-12-06	1.82
2012-12-07	1.59
2012-12-08	3.01
2012-12-09	3.36
2012-12-10	0.29
2012-12-11	6.74
2012-12-12	5.49
2012-12-13	3.8
2012-12-14	0.83
2012-12-15	0.02
2012-12-16	0
2012-12-17	0.33
2012-12-18	0.09
2012-12-19	4.54
2012-12-20	1.84
2012-12-21	5.62
2012-12-22	3.51
2012-12-23	1.86
2012-12-24	0.53
2012-12-25	4.33
2012-12-26	3.97
2012-12-27	3.9
2012-12-28	1.79
2012-12-29	0.7
2012-12-30	2.06
2012-12-31	2.9
2013-01-01	2.11
2013-01-02	1.91
2013-01-03	6.7
2013-01-04	2.95
2013-01-05	2.06
2013-01-06	2.01
2013-01-07	0.48
2013-01-08	0.67
2013-01-09	1.95
2013-01-10	1.49
2013-01-11	1.13
2013-01-12	3.81
2013-01-13	2.19
2013-01-14	3.09
2013-01-15	6.19
2013-01-16	3.8
2013-01-17	13.81
2013-01-18	5.05
2013-01-19	0.95
2013-01-20	1.11
2013-01-21	1.22
2013-01-22	3.32
2013-01-23	8.48
2013-01-24	12.14
2013-01-25	13.05
2013-01-26	2.05
2013-01-27	4.24
2013-01-28	9.2
2013-01-29	0.78
2013-01-30	3.34
2013-01-31	1.36
2013-02-01	1.35
2013-02-02	1.87
2013-02-03	3.75
2013-02-04	22.49
2013-02-05	5.69
2013-02-06	3.67
2013-02-07	3.5
2013-02-08	3.55
2013-02-09	3.08
2013-02-10	5.78
2013-02-11	5.61
2013-02-12	4.29
2013-02-13	3.15
2013-02-14	6.8
2013-02-15	2.55
2013-02-16	0.74
2013-02-17	4.52
2013-02-18	12.28
2013-02-19	5.85
2013-02-20	3.5
2013-02-21	0.78
2013-02-22	2.41
2013-02-23	0.55
2013-02-24	0.13
2013-02-25	0.63
2013-02-26	9.09
2013-02-27	2.54
2013-02-28	5.36
2013-03-01	8.36
2013-03-02	5.72
2013-03-03	1.64
2013-03-04	1.05
2013-03-05	1.25
2013-03-06	5.68
2013-03-07	1.28
2013-03-08	0.15
2013-03-09	1.02
2013-03-10	1.35
2013-03-11	1.06
2013-03-12	1.44
2013-03-13	3.22
2013-03-14	4.16
2013-03-15	3.45
2013-03-16	6.58
2013-03-17	5.78
2013-03-18	2.1
2013-03-19	1.72
2013-03-20	15.43
2013-03-21	1.46
2013-03-22	1.95
2013-03-23	1.6
2013-03-24	1.5
2013-03-25	2.57
2013-03-26	3.07
2013-03-27	5.01
2013-03-28	4.24
2013-03-29	2.36
2013-03-30	4.49
2013-03-31	1.26
2013-04-01	7.43
2013-04-02	1.05
2013-04-03	0.58
2013-04-04	1.45
2013-04-05	0.4
2013-04-06	2.6
2013-04-07	3.9
2013-04-08	2.51
2013-04-09	1.42
2013-04-10	0.35
2013-04-11	1.43
2013-04-12	7.3
2013-04-13	3.15
2013-04-14	2.94
2013-04-15	2.59
2013-04-16	0.86
2013-04-17	1.32
2013-04-18	3.58
2013-04-19	12.32
2013-04-20	0.88
2013-04-21	1.39
2013-04-22	8.55
2013-04-23	1.32
2013-04-24	0
2013-04-25	0
2013-04-26	0
2013-04-27	0.01
2013-04-28	0.78
2013-04-29	0.91
2013-04-30	5.77
2013-05-01	1.71
2013-05-02	2.39
2013-05-03	3.97
2013-05-04	0.98
2013-05-05	9.16
2013-05-06	6.45
2013-05-07	6.7
2013-05-08	0.93
2013-05-09	0.75
2013-05-10	2.53
2013-05-11	4.31
2013-05-12	2.09
2013-05-13	2.24
2013-05-14	1.98
2013-05-15	1.58
2013-05-16	2.92
2013-05-17	1.58
2013-05-18	1.79
2013-05-19	5.91
2013-05-20	11.74
2013-05-21	5.83
2013-05-22	0.24
2013-05-23	2.11
2013-05-24	0.45
2013-05-25	9.63
2013-05-26	15.39
2013-05-27	3.83
2013-05-28	3.07
2013-05-29	4.08
2013-05-30	13.96
2013-05-31	15.04
2013-06-01	1.63
2013-06-02	4.18
2013-06-03	3.58
2013-06-04	1.98
2013-06-05	0.48
2013-06-06	4.64
2013-06-07	4.09
2013-06-08	36.68
2013-06-09	7.43
2013-06-10	7.11
2013-06-11	2.03
2013-06-12	3.14
2013-06-13	1.74
2013-06-14	2.28
2013-06-15	0.11
2013-06-16	0.6
2013-06-17	0.3
2013-06-18	0.07
2013-06-19	0.31
2013-06-20	4.72
2013-06-21	0.31
2013-06-22	0.12
2013-06-23	0.12
2013-06-24	5.12
2013-06-25	0.28
2013-06-26	0.18
2013-06-27	3.11
2013-06-28	0.04
2013-06-29	0.57
2013-06-30	9.95
2013-07-01	1.44
2013-07-02	4.62
2013-07-03	3.09
2013-07-04	1.01
2013-07-05	2.45
2013-07-06	4.89
2013-07-07	3.91
2013-07-08	8.38
2013-07-09	15.65
2013-07-10	1.1
2013-07-11	1.03
2013-07-12	1.02
2013-07-13	2.11
2013-07-14	0.93
2013-07-15	1.54
2013-07-16	2.33
2013-07-17	5
2013-07-18	0.56
2013-07-19	0.28
2013-07-20	1.35
2013-07-21	4.4
2013-07-22	1.31
2013-07-23	0.42
2013-07-24	2.17
2013-07-25	3.77
2013-07-26	1.01
2013-07-27	0
2013-07-28	0.35
2013-07-29	0.81
2013-07-30	1.31
2013-07-31	4.68
2013-08-01	0.58
2013-08-02	0.81
2013-08-03	6.98
2013-08-04	0.25
2013-08-05	2.53
2013-08-06	2.57
2013-08-07	0.76
2013-08-08	0.04
2013-08-09	0.62
2013-08-10	1.35
2013-08-11	8.08
2013-08-12	1.11
2013-08-13	1.48
2013-08-14	7.94
2013-08-15	6.31
2013-08-16	0.31
2013-08-17	0.72
2013-08-18	0.7
2013-08-19	0.03
2013-08-20	0.5
2013-08-21	0.11
2013-08-22	0.01
2013-08-23	1.94
2013-08-24	5.13
2013-08-25	3.23
2013-08-26	7.93
2013-08-27	1.76
2013-08-28	3.03
2013-08-29	1.07
2013-08-30	0
2013-08-31	3.44
2013-09-01	1.57
2013-09-02	0
2013-09-03	0.01
2013-09-04	0.1
2013-09-05	0.5
2013-09-06	1.24
2013-09-07	0.72
2013-09-08	2.02
2013-09-09	1.02
2013-09-10	2.53
2013-09-11	0.04
2013-09-12	0.19
2013-09-13	0.18
2013-09-14	0.14
2013-09-15	5.28
2013-09-16	1.21
2013-09-17	0.37
2013-09-18	2.26
2013-09-19	15.28
2013-09-20	0.84
2013-09-21	0
2013-09-22	1.98
2013-09-23	8.44
2013-09-24	3.98
2013-09-25	0.67
2013-09-26	3.18
2013-09-27	1.37
2013-09-28	3.09
2013-09-29	3.33
2013-09-30	2.15
2013-10-01	0.42
2013-10-02	0.6
2013-10-03	5.06
2013-10-04	1.94
2013-10-05	2.22
2013-10-06	6.11
2013-10-07	0.3
2013-10-08	2.78
2013-10-09	3.31
2013-10-10	0.21
2013-10-11	2.15
2013-10-12	5.86
2013-10-13	14.98
2013-10-14	9.17
2013-10-15	6.06
2013-10-16	6.35
2013-10-17	2.08
2013-10-18	0.89
2013-10-19	3.23
2013-10-20	5.74
2013-10-21	6.24
2013-10-22	4.81
2013-10-23	5.33
2013-10-24	3.11
2013-10-25	1.86
2013-10-26	0.09
2013-10-27	5.89
2013-10-28	0.43
2013-10-29	3.61
2013-10-30	1.57
2013-10-31	1.01
2013-11-01	0.76
2013-11-02	0.02
2013-11-03	4.33
2013-11-04	5.09
2013-11-05	0.58
2013-11-06	0.68
2013-11-07	0.33
2013-11-08	1.35
2013-11-09	0.28
2013-11-10	5.49
2013-11-11	2.6
2013-11-12	2.82
2013-11-13	3.44
2013-11-14	11.44
2013-11-15	1.23
2013-11-16	0.79
2013-11-17	6.5
2013-11-18	1.32
2013-11-19	0.67
2013-11-20	0.54
2013-11-21	1.46
2013-11-22	2.19
2013-11-23	2.64
2013-11-24	1.69
2013-11-25	0.3
2013-11-26	0.85
2013-11-27	2.48
2013-11-28	2.23
2013-11-29	1.84
2013-11-30	1.78
2013-12-01	1.75
2013-12-02	3.84
2013-12-03	4.04
2013-12-04	6.63
2013-12-05	1.92
2013-12-06	0.33
2013-12-07	0.7
2013-12-08	5.22
2013-12-09	6.31
2013-12-10	1.72
2013-12-11	0.04
2013-12-12	1.83
2013-12-13	2.88
2013-12-14	2.12
2013-12-15	2.64
2013-12-16	2.38
2013-12-17	2.81
2013-12-18	4.05
2013-12-19	2.9
2013-12-20	6.01
2013-12-21	1.68
2013-12-22	1.08
2013-12-23	2.1
2013-12-24	0.19
2013-12-25	0.35
2013-12-26	0.63
2013-12-27	0.24
2013-12-28	1
2013-12-29	1.34
2013-12-30	0.63
2013-12-31	0.87
2017-01-01	3.44
2017-01-02	1.42
2017-01-03	0.04
2017-01-04	0.36
2017-01-05	11.25
2017-01-06	14.96
2017-01-07	2.11
2017-01-08	1.33
2017-01-09	4.02
2017-01-10	8.65
2017-01-11	6.94
2017-01-12	4.88
2017-01-13	3.33
2017-01-14	1.18
2017-01-15	3.18
2017-01-16	1.36
2017-01-17	0.26
2017-01-18	0.36
2017-01-19	4.5
2017-01-20	14.53
2017-01-21	2.18
2017-01-22	1.36
2017-01-23	0.82
2017-01-24	0.8
2017-01-25	4.84
2017-01-26	3.74
2017-01-27	0.59
2017-01-28	0.84
2017-01-29	2.21
2017-01-30	0.89
2017-01-31	1.35
2017-02-01	1.53
2017-02-02	8.22
2017-02-03	4.76
2017-02-04	2.08
2017-02-05	2.33
2017-02-06	3.29
2017-02-07	1.28
2017-02-08	0.43
2017-02-09	0.95
2017-02-10	6.72
2017-02-11	4.57
2017-02-12	2.92
2017-02-13	3.14
2017-02-14	1.2
2017-02-15	0.98
2017-02-16	2.12
2017-02-17	2.8
2017-02-18	0.27
2017-02-19	0.38
2017-02-20	3.88
2017-02-21	8.44
2017-02-22	10.59
2017-02-23	4.41
2017-02-24	5.37
2017-02-25	8.17
2017-02-26	5.32
2017-02-27	3.53
2017-02-28	5.28
2017-03-01	2.37
2017-03-02	2.07
2017-03-03	2.06
2017-03-04	1.25
2017-03-05	1.69
2017-03-06	1.24
2017-03-07	4.76
2017-03-08	4.32
2017-03-09	9.48
2017-03-10	7.61
2017-03-11	9.47
2017-03-12	3.96
2017-03-13	10.2
2017-03-14	16.59
2017-03-15	4.1
2017-03-16	0.79
2017-03-17	1.21
2017-03-18	6.82
2017-03-19	8.81
2017-03-20	3.38
2017-03-21	4.92
2017-03-22	5.02
2017-03-23	1.74
2017-03-24	2.7
2017-03-25	2.63
2017-03-26	7.61
2017-03-27	3.83
2017-03-28	14.25
2017-03-29	15.76
2017-03-30	7.99
2017-03-31	15.71
2017-04-01	9.95
2017-04-02	0.33
2017-04-03	3.5
2017-04-04	5.19
2017-04-05	1.17
2017-04-06	5.12
2017-04-07	0.95
2017-04-08	4.09
2017-04-09	4.86
2017-04-10	7.52
2017-04-11	6.06
2017-04-12	19.69
2017-04-13	15.35
2017-04-14	13.01
2017-04-15	1.74
2017-04-16	1.26
2017-04-17	1.95
2017-04-18	2.24
2017-04-19	12.61
2017-04-20	8.67
2017-04-21	4.14
2017-04-22	5.52
2017-04-23	2.15
2017-04-24	4.12
2017-04-25	3.89
2017-04-26	5.16
2017-04-27	4.57
2017-04-28	1.86
2017-04-29	4.73
2017-04-30	10.34
2017-05-01	6.09
2017-05-02	2.35
2017-05-03	1.1
2017-05-04	2.04
2017-05-05	3.75
2017-05-06	5.04
2017-05-07	3.86
2017-05-08	3.36
2017-05-09	4.8
2017-05-10	12.78
2017-05-11	5.37
2017-05-12	4.03
2017-05-13	5.38
2017-05-14	11.43
2017-05-15	8.36
2017-05-16	4.53
2017-05-17	2.84
2017-05-18	9.76
2017-05-19	3.19
2017-05-20	5.85
2017-05-21	4.82
2017-05-22	2.78
2017-05-23	0.04
2017-05-24	0.34
2017-05-25	2.58
2017-05-26	1.47
2017-05-27	0.09
2017-05-28	1.4
2017-05-29	0.06
2017-05-30	0.09
2017-05-31	2.65
2017-06-01	3.58
2017-06-02	1.38
2017-06-03	1.81
2017-06-04	1.56
2017-06-05	7.86
2017-06-06	0.06
2017-06-07	0.04
2017-06-08	1.68
2017-06-09	3.77
2017-06-10	0.83
2017-06-11	6.86
2017-06-12	13.79
2017-06-13	17.43
2017-06-14	10.85
2017-06-15	6.98
2017-06-16	0.22
2017-06-17	0.07
2017-06-18	0.38
2017-06-19	4.97
2017-06-20	5.79
2017-06-21	3.97
[truncated: 193 more rows]

## Sheet: Flows
Date	Flow (m3 s-1)
2008-01-01	0.00288
2008-01-02	0.00268
2008-01-03	0.00249
2008-01-04	0.00408
2008-01-05	0.00536
2008-01-06	0.00576
2008-01-07	0.00575
2008-01-08	0.00423
2008-01-09	0.00308
2008-01-10	0.00243
2008-01-11	0.00469
2008-01-12	0.0062
2008-01-13	0.00715
2008-01-14	0.00816
2008-01-15	0.00861
2008-01-16	0.00832
2008-01-17	0.0046
2008-01-18	0.00257
2008-01-19	0.00239
2008-01-20	0.00223
2008-01-21	0.00207
2008-01-22	0.00244
2008-01-23	0.00466
2008-01-24	0.00543
2008-01-25	0.00555
2008-01-26	0.00928
2008-01-27	0.0171
2008-01-28	0.01905
2008-01-29	0.01454
2008-01-30	0.01286
2008-01-31	0.01605
2008-02-01	0.01223
2008-02-02	0.00513
2008-02-03	0.01605
2008-02-04	0.01744
2008-02-05	0.00623
2008-02-06	0.00358
2008-02-07	0.00523
2008-02-08	0.00771
2008-02-09	0.00883
2008-02-10	0.00883
2008-02-11	0.01067
2008-02-12	0.01265
2008-02-13	0.01382
2008-02-14	0.01541
2008-02-15	0.01788
2008-02-16	0.03087
2008-02-17	0.0501
2008-02-18	0.0406
2008-02-19	0.02842
2008-02-20	0.02481
2008-02-21	0.01418
2008-02-22	0.01389
2008-02-23	0.01669
2008-02-24	0.01669
2008-02-25	0.01803
2008-02-26	0.02894
2008-02-27	0.03236
2008-02-28	0.02281
2008-02-29	0.0181
2008-03-01	0.02077
2008-03-02	0.02226
2008-03-03	0.03947
2008-03-04	0.04336
2008-03-05	0.03391
2008-03-06	0.02293
2008-03-07	0.01075
2008-03-08	0.02399
2008-03-09	0.04573
2008-03-10	0.05694
2008-03-11	0.03252
2008-03-12	0.01479
2008-03-13	0.01763
2008-03-14	0.01107
2008-03-15	0.0139
2008-03-16	0.02077
2008-03-17	0.0154
2008-03-18	0.0148
2008-03-19	0.01331
2008-03-20	0.01809
2008-03-21	0.02048
2008-03-22	0.01286
2008-03-23	0.01899
2008-03-24	0.01182
2008-03-25	0.00247
2008-03-26	0.0052
2008-03-27	0.01018
2008-03-28	0.02265
2008-03-29	0.03034
2008-03-30	0.03355
2008-03-31	0.02495
2008-04-01	0.01187
2008-04-02	0.02273
2008-04-03	0.02791
2008-04-04	0.01768
2008-04-05	0.01343
2008-04-06	0.01773
2008-04-07	0.02502
2008-04-08	0.03861
2008-04-09	0.04547
2008-04-10	0.02926
2008-04-11	0.01289
2008-04-12	0.01256
2008-04-13	0.02527
2008-04-14	0.02689
2008-04-15	0.01533
2008-04-16	0.01576
2008-04-17	0.02338
2008-04-18	0.01826
2008-04-19	0.01015
2008-04-20	0.02378
2008-04-21	0.02421
2008-04-22	0.01025
2008-04-23	0.01114
2008-04-24	0.01757
2008-04-25	0.01486
2008-04-26	0.01545
2008-04-27	0.02174
2008-04-28	0.02428
2008-04-29	0.02217
2008-04-30	0.02577
2008-05-01	0.03281
2008-05-02	0.03386
2008-05-03	0.03791
2008-05-04	0.02335
2008-05-05	0.00428
2008-05-06	0.00242
2008-05-07	0.00321
2008-05-08	0.01062
2008-05-09	0.01533
2008-05-10	0.00999
2008-05-11	0.01006
2008-05-12	0.01014
2008-05-13	0.01622
2008-05-14	0.01421
2008-05-15	0.00499
2008-05-16	0.01409
2008-05-17	0.01524
2008-05-18	0.01895
2008-05-19	0.0168
2008-05-20	0.00355
2008-05-21	0.00441
2008-05-22	0.01128
2008-05-23	0.0099
2008-05-24	0.00702
2008-05-25	0.0175
2008-05-26	0.02603
2008-05-27	0.01895
2008-05-28	0.01412
2008-05-29	0.0099
2008-05-30	0.00249
2008-05-31	0.00291
2008-06-01	0.00662
2008-06-02	0.00539
2008-06-03	0.00245
2008-06-04	0.00228
2008-06-05	0.0077
2008-06-06	0.01132
2008-06-07	0.01075
2008-06-08	0.00839
2008-06-09	0.00528
2008-06-10	0.00909
2008-06-11	0.01005
2008-06-12	0.00997
2008-06-13	0.0153
2008-06-14	0.01432
2008-06-15	0.01215
2008-06-16	0.01254
2008-06-17	0.00603
2008-06-18	0.00327
2008-06-19	0.00757
2008-06-20	0.01894
2008-06-21	0.02416
2008-06-22	0.0124
2008-06-23	0.02153
2008-06-24	0.02179
2008-06-25	0.00614
2008-06-26	0.01016
2008-06-27	0.00668
2008-06-28	0.00247
2008-06-29	0.01424
2008-06-30	0.01762
2008-07-01	0.00748
2008-07-02	0.0056
2008-07-03	0.00464
2008-07-04	0.00352
2008-07-05	0.00316
2008-07-06	0.00446
2008-07-07	0.01778
2008-07-08	0.02269
2008-07-09	0.01424
2008-07-10	0.00939
2008-07-11	0.0059
2008-07-12	0.00602
2008-07-13	0.00809
2008-07-14	0.01031
2008-07-15	0.00848
2008-07-16	0.0029
2008-07-17	0.00235
2008-07-18	0.0037
2008-07-19	0.00701
2008-07-20	0.00613
2008-07-21	0.00435
2008-07-22	0.00484
2008-07-23	0.00788
2008-07-24	0.01109
2008-07-25	0.01175
2008-07-26	0.00851
2008-07-27	0.00617
2008-07-28	0.00475
2008-07-29	0.00244
2008-07-30	0.00226
2008-07-31	0.00362
2008-08-01	0.00408
2008-08-02	0.00891
2008-08-03	0.016
2008-08-04	0.01274
2008-08-05	0.00783
2008-08-06	0.00623
2008-08-07	0.00674
2008-08-08	0.00786
2008-08-09	0.01049
2008-08-10	0.00846
2008-08-11	0.00344
2008-08-12	0.00458
2008-08-13	0.00602
2008-08-14	0.00417
2008-08-15	0.00242
2008-08-16	0.00891
2008-08-17	0.01465
2008-08-18	0.01078
2008-08-19	0.00873
2008-08-20	0.00653
2008-08-21	0.00494
2008-08-22	0.00606
2008-08-23	0.00342
2008-08-24	0.00241
2008-08-25	0.00364
2008-08-26	0.00427
2008-08-27	0.00356
2008-08-28	0.00286
2008-08-29	0.00637
2008-08-30	0.01049
2008-08-31	0.00815
2008-09-01	0.00357
2008-09-02	0.00242
2008-09-03	0.00381
2008-09-04	0.00355
2008-09-05	0.0027
2008-09-06	0.00365
2008-09-07	0.00522
2008-09-08	0.00694
2008-09-09	0.00431
2008-09-10	0.00243
2008-09-11	0.00259
2008-09-12	0.00487
2008-09-13	0.0076
2008-09-14	0.00749
2008-09-15	0.01866
2008-09-16	0.01766
2008-09-17	0.0042
2008-09-18	0.00622
2008-09-19	0.01095
2008-09-20	0.0214
2008-09-21	0.04357
2008-09-22	0.02938
2008-09-23	0.00249
2008-09-24	0.00386
2008-09-25	0.00359
2008-09-26	0.00249
2008-09-27	0.00238
2008-09-28	0.00874
2008-09-29	0.02111
2008-09-30	0.01892
2008-10-01	0.00651
2008-10-02	0.00246
2008-10-03	0.00488
2008-10-04	0.01361
2008-10-05	0.0159
2008-10-06	0.01142
2008-10-07	0.01974
2008-10-08	0.01979
2008-10-09	0.00737
2008-10-10	0.00533
2008-10-11	0.01202
2008-10-12	0.01751
2008-10-13	0.01098
2008-10-14	0.00265
2008-10-15	0.00234
2008-10-16	0.00217
2008-10-17	0.00202
2008-10-18	0.00188
2008-10-19	0.00175
2008-10-20	0.00163
2008-10-21	0.00151
2008-10-22	0.00141
2008-10-23	0.00131
2008-10-24	0.00122
2008-10-25	0.00459
2008-10-26	0.01789
2008-10-27	0.04006
2008-10-28	0.03187
2008-10-29	0.01347
2008-10-30	0.01732
2008-10-31	0.01651
2008-11-01	0.01782
2008-11-02	0.0337
2008-11-03	0.02704
2008-11-04	0.00701
2008-11-05	0.00397
2008-11-06	0.00242
2008-11-07	0.00225
2008-11-08	0.0021
2008-11-09	0.00195
2008-11-10	0.00181
2008-11-11	0.00169
2008-11-12	0.00157
2008-11-13	0.00146
2008-11-14	0.00136
2008-11-15	0.00126
2008-11-16	0.00117
2008-11-17	0.00109
2008-11-18	0.00101
2008-11-19	0.00094
2008-11-20	0.00088
2008-11-21	0.00097
2008-11-22	0.00091
2008-11-23	0.00085
2008-11-24	0.00094
2008-11-25	0.00103
2008-11-26	0.00096
2008-11-27	0.00089
2008-11-28	0.00098
2008-11-29	0.00107
2008-11-30	0.001
2008-12-01	0.00094
2008-12-02	0.00088
2008-12-03	0.00083
2008-12-04	0.00108
2008-12-05	0.00104
2008-12-06	0.00097
2008-12-07	0.0009
2008-12-08	0.00084
2008-12-09	0.00078
2008-12-10	0.00072
2008-12-11	0.00127
2008-12-12	0.00183
2008-12-13	0.0017
2008-12-14	0.00158
2008-12-15	0.00163
2008-12-16	0.00152
2008-12-17	0.00141
2008-12-18	0.00131
2008-12-19	0.00122
2008-12-20	0.00114
2008-12-21	0.00106
2008-12-22	0.00098
2008-12-23	0.00091
2008-12-24	0.00085
2008-12-25	0.00079
2008-12-26	0.00073
2008-12-27	0.00068
2008-12-28	0.00064
2008-12-29	0.00059
2008-12-30	0.00055
2008-12-31	0.00051
2010-01-01	0.0024
2010-01-02	0.00223
2010-01-03	0.00253
2010-01-04	0.00344
2010-01-05	0.00285
2010-01-06	0.00238
2010-01-07	0.00236
2010-01-08	0.00281
2010-01-09	0.00447
2010-01-10	0.00614
2010-01-11	0.00466
2010-01-12	0.00304
2010-01-13	0.00246
2010-01-14	0.00235
2010-01-15	0.00511
2010-01-16	0.00667
2010-01-17	0.00598
2010-01-18	0.00544
2010-01-19	0.00447
2010-01-20	0.00248
2010-01-21	0.00231
2010-01-22	0.00384
2010-01-23	0.00494
2010-01-24	0.01386
2010-01-25	0.01346
2010-01-26	0.00359
2010-01-27	0.00247
2010-01-28	0.0023
2010-01-29	0.0022
2010-01-30	0.00205
2010-01-31	0.0019
2010-02-01	0.00177
2010-02-02	0.00588
2010-02-03	0.00699
2010-02-04	0.00254
2010-02-05	0.00426
2010-02-06	0.01471
2010-02-07	0.01268
2010-02-08	0.00329
2010-02-09	0.00488
2010-02-10	0.00573
2010-02-11	0.00733
2010-02-12	0.00578
2010-02-13	0.00247
2010-02-14	0.0093
2010-02-15	0.01403
2010-02-16	0.0132
2010-02-17	0.00907
2010-02-18	0.01036
2010-02-19	0.01029
2010-02-20	0.00392
2010-02-21	0.02192
2010-02-22	0.02788
2010-02-23	0.0158
2010-02-24	0.0126
2010-02-25	0.01617
2010-02-26	0.02426
2010-02-27	0.01911
2010-02-28	0.0099
2010-03-01	0.00491
2010-03-02	0.00246
2010-03-03	0.00509
2010-03-04	0.00682
2010-03-05	0.01081
2010-03-06	0.0103
2010-03-07	0.00362
2010-03-08	0.00402
2010-03-09	0.00924
2010-03-10	0.00994
2010-03-11	0.0102
2010-03-12	0.01979
2010-03-13	0.01599
2010-03-14	0.00422
2010-03-15	0.00855
2010-03-16	0.01243
2010-03-17	0.0106
2010-03-18	0.00892
2010-03-19	0.01266
2010-03-20	0.01008
2010-03-21	0.0069
2010-03-22	0.00883
2010-03-23	0.00355
2010-03-24	0.00293
2010-03-25	0.00382
2010-03-26	0.00245
2010-03-27	0.00228
2010-03-28	0.01057
2010-03-29	0.01813
2010-03-30	0.01125
2010-03-31	0.00723
2010-04-01	0.00699
2010-04-02	0.0072
2010-04-03	0.0181
2010-04-04	0.03442
2010-04-05	0.04773
2010-04-06	0.03894
2010-04-07	0.01707
2010-04-08	0.01385
2010-04-09	0.0132
2010-04-10	0.00818
2010-04-11	0.01039
2010-04-12	0.02208
2010-04-13	0.01753
2010-04-14	0.0029
2010-04-15	0.00238
2010-04-16	0.00221
2010-04-17	0.00242
2010-04-18	0.0067
2010-04-19	0.00767
2010-04-20	0.00564
2010-04-21	0.00588
2010-04-22	0.00265
2010-04-23	0.00234
2010-04-24	0.00218
2010-04-25	0.00247
2010-04-26	0.01346
2010-04-27	0.01634
2010-04-28	0.00524
2010-04-29	0.00247
2010-04-30	0.00233
2010-05-01	0.00235
2010-05-02	0.00253
2010-05-03	0.00256
2010-05-04	0.00291
2010-05-05	0.00251
2010-05-06	0.00233
2010-05-07	0.00218
2010-05-08	0.0022
2010-05-09	0.00205
2010-05-10	0.00191
2010-05-11	0.00177
2010-05-12	0.00165
2010-05-13	0.00153
2010-05-14	0.00143
2010-05-15	0.00133
2010-05-16	0.00123
2010-05-17	0.00115
2010-05-18	0.00107
2010-05-19	0.00099
2010-05-20	0.00137
2010-05-21	0.00161
2010-05-22	0.0015
2010-05-23	0.00139
2010-05-24	0.00131
2010-05-25	0.00122
2010-05-26	0.00115
2010-05-27	0.00107
2010-05-28	0.00129
2010-05-29	0.00123
2010-05-30	0.00114
2010-05-31	0.00122
2010-06-01	0.00114
2010-06-02	0.00106
2010-06-03	0.00098
2010-06-04	0.00091
2010-06-05	0.001
2010-06-06	0.00124
2010-06-07	0.00119
2010-06-08	0.00113
2010-06-09	0.00106
2010-06-10	0.00098
2010-06-11	0.00091
2010-06-12	0.00085
2010-06-13	0.00079
2010-06-14	0.00073
2010-06-15	0.00083
2010-06-16	0.00079
2010-06-17	0.01578
2010-06-18	0.02793
2010-06-19	0.01345
2010-06-20	0.00248
2010-06-21	0.00231
2010-06-22	0.00215
2010-06-23	0.002
2010-06-24	0.00186
2010-06-25	0.00173
2010-06-26	0.00161
2010-06-27	0.00149
2010-06-28	0.00154
2010-06-29	0.00144
2010-06-30	0.00134
2010-07-01	0.00125
2010-07-02	0.00116
2010-07-03	0.00123
2010-07-04	0.00115
2010-07-05	0.00107
2010-07-06	0.00115
2010-07-07	0.00123
2010-07-08	0.00114
2010-07-09	0.00106
2010-07-10	0.00099
2010-07-11	0.00107
2010-07-12	0.00131
2010-07-13	0.00125
2010-07-14	0.00149
2010-07-15	0.00219
2010-07-16	0.00204
2010-07-17	0.0019
2010-07-18	0.00176
2010-07-19	0.00164
2010-07-20	0.00152
2010-07-21	0.00142
2010-07-22	0.00132
2010-07-23	0.00123
2010-07-24	0.00114
2010-07-25	0.00121
2010-07-26	0.00129
2010-07-27	0.0012
2010-07-28	0.00111
2010-07-29	0.00104
2010-07-30	0.00096
2010-07-31	0.00105
2010-08-01	0.00128
2010-08-02	0.00123
2010-08-03	0.00114
2010-08-04	0.00242
2010-08-05	0.00311
2010-08-06	0.00239
2010-08-07	0.00222
2010-08-08	0.00237
2010-08-09	0.00238
2010-08-10	0.00221
2010-08-11	0.00205
2010-08-12	0.00507
2010-08-13	0.0108
2010-08-14	0.00857
2010-08-15	0.00259
2010-08-16	0.00234
2010-08-17	0.00217
2010-08-18	0.00217
2010-08-19	0.00233
2010-08-20	0.00265
2010-08-21	0.00239
2010-08-22	0.00222
2010-08-23	0.00206
2010-08-24	0.00192
2010-08-25	0.00209
2010-08-26	0.00256
2010-08-27	0.0026
2010-08-28	0.00235
2010-08-29	0.00359
2010-08-30	0.00543
2010-08-31	0.01961
2010-09-01	0.02493
2010-09-02	0.00934
2010-09-03	0.00249
2010-09-04	0.00597
2010-09-05	0.01474
2010-09-06	0.01644
2010-09-07	0.00837
2010-09-08	0.00249
2010-09-09	0.00232
2010-09-10	0.00216
2010-09-11	0.00216
2010-09-12	0.00277
2010-09-13	0.00444
2010-09-14	0.01289
2010-09-15	0.01248
2010-09-16	0.00335
2010-09-17	0.00355
2010-09-18	0.00692
2010-09-19	0.00488
2010-09-20	0.00243
2010-09-21	0.00226
2010-09-22	0.00541
2010-09-23	0.01098
2010-09-24	0.00814
2010-09-25	0.00249
2010-09-26	0.00232
2010-09-27	0.00231
2010-09-28	0.00306
2010-09-29	0.00638
2010-09-30	0.0058
2010-10-01	0.00628
2010-10-02	0.02467
2010-10-03	0.02291
2010-10-04	0.00596
2010-10-05	0.00512
2010-10-06	0.00473
2010-10-07	0.00977
2010-10-08	0.01075
2010-10-09	0.00918
2010-10-10	0.01077
2010-10-11	0.00544
2010-10-12	0.00244
2010-10-13	0.00227
2010-10-14	0.00406
2010-10-15	0.00783
2010-10-16	0.00919
2010-10-17	0.00726
2010-10-18	0.01436
2010-10-19	0.01275
2010-10-20	0.00573
2010-10-21	0.02142
2010-10-22	0.02104
2010-10-23	0.00531
2010-10-24	0.00247
2010-10-25	0.00296
2010-10-26	0.00497
2010-10-27	0.00788
2010-10-28	0.00779
2010-10-29	0.0035
2010-10-30	0.00417
2010-10-31	0.00591
2010-11-01	0.00659
2010-11-02	0.00623
2010-11-03	0.00256
2010-11-04	0.00233
2010-11-05	0.00217
2010-11-06	0.00202
2010-11-07	0.00188
2010-11-08	0.0022
2010-11-09	0.00463
2010-11-10	0.00707
2010-11-11	0.01329
2010-11-12	0.02958
2010-11-13	0.02844
2010-11-14	0.0246
2010-11-15	0.02858
2010-11-16	0.02053
2010-11-17	0.01415
2010-11-18	0.00791
2010-11-19	0.0071
2010-11-20	0.00795
2010-11-21	0.00384
2010-11-22	0.00243
2010-11-23	0.00745
2010-11-24	0.01263
2010-11-25	0.00743
2010-11-26	0.00248
2010-11-27	0.0023
2010-11-28	0.00351
2010-11-29	0.00397
2010-11-30	0.00685
2010-12-01	0.01049
2010-12-02	0.00601
2010-12-03	0.00246
2010-12-04	0.0023
2010-12-05	0.00214
2010-12-06	0.00199
2010-12-07	0.00185
2010-12-08	0.00172
2010-12-09	0.0016
2010-12-10	0.0042
2010-12-11	0.00439
2010-12-12	0.00245
2010-12-13	0.00321
2010-12-14	0.00428
2010-12-15	0.00477
2010-12-16	0.00796
2010-12-17	0.01493
2010-12-18	0.01513
2010-12-19	0.01068
2010-12-20	0.01345
2010-12-21	0.01157
2010-12-22	0.01466
2010-12-23	0.01985
2010-12-24	0.02265
2010-12-25	0.02485
2010-12-26	0.01501
2010-12-27	0.00834
2010-12-28	0.02093
2010-12-29	0.02495
2010-12-30	0.01002
2010-12-31	0.00306
2011-01-01	0.00694
2011-01-02	0.01036
2011-01-03	0.00582
2011-01-04	0.01166
2011-01-05	0.0184
2011-01-06	0.01296
2011-01-07	0.01189
2011-01-08	0.02119
2011-01-09	0.01801
2011-01-10	0.00536
2011-01-11	0.00278
2011-01-12	0.0024
2011-01-13	0.00224
2011-01-14	0.00208
2011-01-15	0.00193
2011-01-16	0.00576
2011-01-17	0.00674
2011-01-18	0.00411
2011-01-19	0.0051
2011-01-20	0.00413
2011-01-21	0.00243
2011-01-22	0.00226
2011-01-23	0.0021
2011-01-24	0.00196
2011-01-25	0.00182
2011-01-26	0.00305
2011-01-27	0.01391
2011-01-28	0.02899
2011-01-29	0.02317
2011-01-30	0.00954
2011-01-31	0.00735
2011-02-01	0.00892
2011-02-02	0.00704
2011-02-03	0.00696
2011-02-04	0.00961
2011-02-05	0.01391
2011-02-06	0.02257
2011-02-07	0.04117
2011-02-08	0.0339
2011-02-09	0.01686
2011-02-10	0.01742
2011-02-11	0.01031
2011-02-12	0.01418
2011-02-13	0.02212
2011-02-14	0.0421
2011-02-15	0.03274
2011-02-16	0.00368
2011-02-17	0.00305
2011-02-18	0.00483
2011-02-19	0.00842
2011-02-20	0.0078
2011-02-21	0.00372
2011-02-22	0.0031
2011-02-23	0.00564
2011-02-24	0.00607
2011-02-25	0.00621
2011-02-26	0.02365
2011-02-27	0.02348
2011-02-28	0.00422
2011-03-01	0.00241
2011-03-02	0.00349
2011-03-03	0.00427
2011-03-04	0.00266
2011-03-05	0.00235
2011-03-06	0.00233
2011-03-07	0.00248
2011-03-08	0.0055
2011-03-09	0.00822
2011-03-10	0.00569
2011-03-11	0.00347
2011-03-12	0.00352
2011-03-13	0.00462
2011-03-14	0.00919
2011-03-15	0.01407
2011-03-16	0.02708
2011-03-17	0.03663
2011-03-18	0.02348
2011-03-19	0.04222
2011-03-20	0.0545
2011-03-21	0.02255
2011-03-22	0.00971
2011-03-23	0.01071
2011-03-24	0.01488
2011-03-25	0.01198
2011-03-26	0.00427
2011-03-27	0.00649
2011-03-28	0.00676
2011-03-29	0.00778
2011-03-30	0.01452
2011-03-31	0.0154
2011-04-01	0.01056
2011-04-02	0.0134
2011-04-03	0.02691
2011-04-04	0.03291
2011-04-05	0.02236
2011-04-06	0.03257
2011-04-07	0.03286
2011-04-08	0.04006
2011-04-09	0.03779
2011-04-10	0.01025
2011-04-11	0.01024
2011-04-12	0.01068
2011-04-13	0.01879
2011-04-14	0.02661
2011-04-15	0.02103
2011-04-16	0.0138
2011-04-17	0.01936
2011-04-18	0.03033
2011-04-19	0.01995
2011-04-20	0.00836
2011-04-21	0.01332
2011-04-22	0.00835
2011-04-23	0.00353
2011-04-24	0.00864
2011-04-25	0.01465
2011-04-26	0.01781
2011-04-27	0.01239
2011-04-28	0.01013
2011-04-29	0.01494
2011-04-30	0.00892
2011-05-01	0.00621
2011-05-02	0.01252
2011-05-03	0.00816
2011-05-04	0.00248
2011-05-05	0.00242
2011-05-06	0.00402
2011-05-07	0.00517
2011-05-08	0.00408
2011-05-09	0.00463
2011-05-10	0.00715
2011-05-11	0.00501
2011-05-12	0.01084
2011-05-13	0.01592
2011-05-14	0.00988
2011-05-15	0.00533
2011-05-16	0.00471
2011-05-17	0.00769
2011-05-18	0.00616
2011-05-19	0.00569
2011-05-20	0.00688
2011-05-21	0.00626
2011-05-22	0.00519
2011-05-23	0.00246
2011-05-24	0.0042
2011-05-25	0.01752
2011-05-26	0.02514
2011-05-27	0.01666
2011-05-28	0.00758
2011-05-29	0.00498
2011-05-30	0.00479
2011-05-31	0.00715
2011-06-01	0.00636
2011-06-02	0.00392
2011-06-03	0.00931
2011-06-04	0.00913
2011-06-05	0.00398
2011-06-06	0.0035
2011-06-07	0.00544
2011-06-08	0.00496
2011-06-09	0.00299
2011-06-10	0.00537
2011-06-11	0.0049
2011-06-12	0.00248
2011-06-13	0.005
2011-06-14	0.00436
2011-06-15	0.00246
2011-06-16	0.00229
2011-06-17	0.00446
2011-06-18	0.00558
2011-06-19	0.00295
2011-06-20	0.00303
2011-06-21	0.00838
2011-06-22	0.0172
2011-06-23	0.01744
2011-06-24	0.01378
2011-06-25	0.01569
2011-06-26	0.01248
2011-06-27	0.00447
2011-06-28	0.00246
2011-06-29	0.0033
2011-06-30	0.00354
2011-07-01	0.00559
2011-07-02	0.00899
2011-07-03	0.013
2011-07-04	0.02123
2011-07-05	0.01487
2011-07-06	0.00249
2011-07-07	0.00241
2011-07-08	0.0049
2011-07-09	0.00844
2011-07-10	0.01725
2011-07-11	0.02501
2011-07-12	0.01759
2011-07-13	0.00565
2011-07-14	0.0068
2011-07-15	0.01188
2011-07-16	0.01259
2011-07-17	0.00909
2011-07-18	0.00409
2011-07-19	0.00246
2011-07-20	0.00842
2011-07-21	0.01484
2011-07-22	0.02006
2011-07-23	0.02437
2011-07-24	0.0126
2011-07-25	0.00249
2011-07-26	0.00918
2011-07-27	0.01031
2011-07-28	0.00708
2011-07-29	0.00927
2011-07-30	0.01644
2011-07-31	0.01548
2011-08-01	0.007
2011-08-02	0.01041
2011-08-03	0.01037
2011-08-04	0.00612
2011-08-05	0.00292
2011-08-06	0.00236
2011-08-07	0.00312
2011-08-08	0.00614
2011-08-09	0.00767
2011-08-10	0.0044
2011-08-11	0.00244
2011-08-12	0.00227
2011-08-13	0.00211
2011-08-14	0.00196
2011-08-15	0.00198
2011-08-16	0.002
2011-08-17	0.00519
2011-08-18	0.00553
2011-08-19	0.00272
2011-08-20	0.00398
2011-08-21	0.00855
2011-08-22	0.00682
2011-08-23	0.00247
2011-08-24	0.00229
2011-08-25	0.00213
2011-08-26	0.00213
2011-08-27	0.02125
2011-08-28	0.02488
2011-08-29	0.00551
2011-08-30	0.00246
2011-08-31	0.00245
2011-09-01	0.00228
2011-09-02	0.00212
2011-09-03	0.00197
2011-09-04	0.00183
2011-09-05	0.00185
2011-09-06	0.00173
2011-09-07	0.00538
2011-09-08	0.00799
2011-09-09	0.00534
2011-09-10	0.00344
2011-09-11	0.01389
2011-09-12	0.01351
2011-09-13	0.00249
2011-09-14	0.00237
2011-09-15	0.00286
2011-09-16	0.00471
2011-09-17	0.01559
2011-09-18	0.01445
2011-09-19	0.00398
2011-09-20	0.0027
2011-09-21	0.00235
2011-09-22	0.00432
2011-09-23	0.01443
2011-09-24	0.02876
2011-09-25	0.02384
2011-09-26	0.01035
2011-09-27	0.01191
2011-09-28	0.00882
2011-09-29	0.00543
2011-09-30	0.00686
2011-10-01	0.01085
2011-10-02	0.01755
2011-10-03	0.02231
2011-10-04	0.02195
2011-10-05	0.02641
2011-10-06	0.02215
2011-10-07	0.00752
2011-10-08	0.01244
2011-10-09	0.01541
2011-10-10	0.01101
2011-10-11	0.00752
2011-10-12	0.00267
2011-10-13	0.00234
2011-10-14	0.00534
2011-10-15	0.00761
2011-10-16	0.00492
2011-10-17	0.00249
2011-10-18	0.00232
2011-10-19	0.0022
2011-10-20	0.00209
2011-10-21	0.00364
2011-10-22	0.00896
2011-10-23	0.00781
2011-10-24	0.00352
2011-10-25	0.00449
2011-10-26	0.02187
2011-10-27	0.02662
2011-10-28	0.0082
2011-10-29	0.00318
2011-10-30	0.00388
2011-10-31	0.00398
2011-11-01	0.00333
2011-11-02	0.00419
2011-11-03	0.0037
2011-11-04	0.0024
2011-11-05	0.00226
2011-11-06	0.02395
2011-11-07	0.03978
2011-11-08	0.02884
2011-11-09	0.02106
2011-11-10	0.0151
2011-11-11	0.02133
2011-11-12	0.02306
2011-11-13	0.01004
2011-11-14	0.00576
2011-11-15	0.00659
2011-11-16	0.00533
2011-11-17	0.00663
2011-11-18	0.00793
2011-11-19	0.00351
2011-11-20	0.00497
2011-11-21	0.00704
2011-11-22	0.03498
2011-11-23	0.03735
2011-11-24	0.00617
2011-11-25	0.00388
2011-11-26	0.01002
2011-11-27	0.02609
2011-11-28	0.02923
2011-11-29	0.01566
2011-11-30	0.00962
2011-12-01	0.00509
2011-12-02	0.00249
2011-12-03	0.00442
2011-12-04	0.00364
2011-12-05	0.00678
2011-12-06	0.01217
2011-12-07	0.01667
2011-12-08	0.0186
2011-12-09	0.01663
2011-12-10	0.0118
2011-12-11	0.0166
2011-12-12	0.02095
2011-12-13	0.01687
2011-12-14	0.01596
2011-12-15	0.0155
2011-12-16	0.01684
2011-12-17	0.01217
2011-12-18	0.01577
2011-12-19	0.02704
2011-12-20	0.01726
2011-12-21	0.0025
2011-12-22	0.00232
2011-12-23	0.00246
2011-12-24	0.00246
2011-12-25	0.00229
2011-12-26	0.00214
2011-12-27	0.00215
2011-12-28	0.002
2011-12-29	0.00186
2011-12-30	0.00173
2011-12-31	0.04283
2012-01-01	0.06107
2012-01-02	0.03314
2012-01-03	0.02928
2012-01-04	0.03024
2012-01-05	0.03497
2012-01-06	0.0364
2012-01-07	0.0273
2012-01-08	0.01218
2012-01-09	0.00701
2012-01-10	0.01342
2012-01-11	0.01502
2012-01-12	0.0109
2012-01-13	0.01311
2012-01-14	0.01894
2012-01-15	0.01498
2012-01-16	0.01495
2012-01-17	0.01822
2012-01-18	0.01443
2012-01-19	0.02613
2012-01-20	0.03002
2012-01-21	0.01359
2012-01-22	0.00905
2012-01-23	0.01053
2012-01-24	0.01563
2012-01-25	0.01847
2012-01-26	0.01694
2012-01-27	0.01918
2012-01-28	0.01992
2012-01-29	0.01554
2012-01-30	0.01147
2012-01-31	0.01326
2012-02-01	0.01295
2012-02-02	0.01293
2012-02-03	0.01518
2012-02-04	0.01397
2012-02-05	0.01396
2012-02-06	0.0138
2012-02-07	0.02673
2012-02-08	0.02597
2012-02-09	0.00987
2012-02-10	0.00881
2012-02-11	0.01512
2012-02-12	0.01557
2012-02-13	0.01361
2012-02-14	0.01917
2012-02-15	0.03707
2012-02-16	0.03902
2012-02-17	0.03044
2012-02-18	0.02743
2012-02-19	0.01494
2012-02-20	0.01253
2012-02-21	0.01252
2012-02-22	0.0068
2012-02-23	0.00249
2012-02-24	0.00744
2012-02-25	0.01495
2012-02-26	0.02802
2012-02-27	0.04245
2012-02-28	0.02739
2012-02-29	0.00843
2012-03-01	0.00872
2012-03-02	0.01066
2012-03-03	0.00674
2012-03-04	0.01275
2012-03-05	0.01545
2012-03-06	0.00747
2012-03-07	0.00701
2012-03-08	0.01047
2012-03-09	0.01558
2012-03-10	0.01843
2012-03-11	0.01316
2012-03-12	0.00443
2012-03-13	0.00248
2012-03-14	0.00277
2012-03-15	0.01374
2012-03-16	0.01598
2012-03-17	0.01582
2012-03-18	0.02137
2012-03-19	0.03204
2012-03-20	0.02767
2012-03-21	0.01261
2012-03-22	0.02449
2012-03-23	0.03517
2012-03-24	0.04644
2012-03-25	0.03635
2012-03-26	0.01604
2012-03-27	0.01753
2012-03-28	0.02174
2012-03-29	0.01512
2012-03-30	0.01195
2012-03-31	0.0118
2012-04-01	0.00743
2012-04-02	0.01028
2012-04-03	0.01615
2012-04-04	0.02141
2012-04-05	0.0202
2012-04-06	0.01313
2012-04-07	0.01192
2012-04-08	0.01237
2012-04-09	0.01387
2012-04-10	0.01146
2012-04-11	0.00785
2012-04-12	0.01522
2012-04-13	0.01056
2012-04-14	0.00408
2012-04-15	0.01386
2012-04-16	0.01521
2012-04-17	0.01958
2012-04-18	0.04545
2012-04-19	0.03236
2012-04-20	0.00378
2012-04-21	0.0119
2012-04-22	0.01506
2012-04-23	0.00723
2012-04-24	0.00317
2012-04-25	0.00238
2012-04-26	0.0026
2012-04-27	0.00403
2012-04-28	0.00727
2012-04-29	0.01487
2012-04-30	0.02143
2012-05-01	0.02258
2012-05-02	0.0144
2012-05-03	0.00337
2012-05-04	0.00558
2012-05-05	0.01125
2012-05-06	0.0067
2012-05-07	0.00246
2012-05-08	0.00234
2012-05-09	0.00253
2012-05-10	0.00423
2012-05-11	0.00549
2012-05-12	0.0054
2012-05-13	0.00878
2012-05-14	0.01216
2012-05-15	0.01194
2012-05-16	0.01458
2012-05-17	0.01076
2012-05-18	0.01145
2012-05-19	0.01741
2012-05-20	0.01661
2012-05-21	0.01672
2012-05-22	0.0096
2012-05-23	0.0064
2012-05-24	0.00907
2012-05-25	0.00603
2012-05-26	0.006
2012-05-27	0.01093
2012-05-28	0.0109
2012-05-29	0.00486
2012-05-30	0.00724
2012-05-31	0.01549
2012-06-01	0.01442
2012-06-02	0.00598
2012-06-03	0.0034
2012-06-04	0.00489
2012-06-05	0.00517
2012-06-06	0.00561
2012-06-07	0.0056
2012-06-08	0.00754
2012-06-09	0.00572
2012-06-10	0.00246
2012-06-11	0.00229
2012-06-12	0.00288
2012-06-13	0.00423
2012-06-14	0.00379
2012-06-15	0.00352
2012-06-16	0.00324
2012-06-17	0.00765
2012-06-18	0.01146
2012-06-19	0.00579
2012-06-20	0.00345
2012-06-21	0.00863
2012-06-22	0.01111
2012-06-23	0.01856
2012-06-24	0.02917
2012-06-25	0.02971
2012-06-26	0.01597
2012-06-27	0.00418
2012-06-28	0.00473
2012-06-29	0.00333
2012-06-30	0.00554
2012-07-01	0.0067
2012-07-02	0.00411
2012-07-03	0.00468
2012-07-04	0.00449
2012-07-05	0.00356
2012-07-06	0.00383
2012-07-07	0.00441
2012-07-08	0.00408
2012-07-09	0.00572
2012-07-10	0.00434
2012-07-11	0.00242
2012-07-12	0.00291
2012-07-13	0.004
2012-07-14	0.00405
2012-07-15	0.00471
2012-07-16	0.0147
2012-07-17	0.03809
2012-07-18	0.03079
2012-07-19	0.00485
2012-07-20	0.00244
2012-07-21	0.00605
2012-07-22	0.00666
2012-07-23	0.00277
2012-07-24	0.00236
2012-07-25	0.00235
2012-07-26	0.0034
2012-07-27	0.00807
2012-07-28	0.012
2012-07-29	0.00902
2012-07-30	0.01281
2012-07-31	0.01406
2012-08-01	0.00478
2012-08-02	0.00246
2012-08-03	0.00444
2012-08-04	0.00462
2012-08-05	0.00315
2012-08-06	0.00244
2012-08-07	0.00227
2012-08-08	0.00211
2012-08-09	0.00316
2012-08-10	0.00348
2012-08-11	0.00245
2012-08-12	0.01811
2012-08-13	0.02159
2012-08-14	0.00657
2012-08-15	0.00466
2012-08-16	0.00606
2012-08-17	0.00596
2012-08-18	0.00316
2012-08-19	0.00238
2012-08-20	0.00222
2012-08-21	0.00206
2012-08-22	0.00192
2012-08-23	0.00509
2012-08-24	0.00723
2012-08-25	0.01042
2012-08-26	0.01362
2012-08-27	0.01698
2012-08-28	0.02953
2012-08-29	0.02026
2012-08-30	0.01161
2012-08-31	0.01213
2012-09-01	0.0025
2012-09-02	0.00232
2012-09-03	0.00431
2012-09-04	0.00375
2012-09-05	0.00259
2012-09-06	0.00239
2012-09-07	0.00289
2012-09-08	0.00522
2012-09-09	0.00905
2012-09-10	0.00656
2012-09-11	0.00247
2012-09-12	0.0028
2012-09-13	0.00269
2012-09-14	0.00259
2012-09-15	0.00234
2012-09-16	0.00218
2012-09-17	0.00203
2012-09-18	0.00188
2012-09-19	0.00596
2012-09-20	0.00915
2012-09-21	0.00768
2012-09-22	0.00622
2012-09-23	0.01139
2012-09-24	0.01326
2012-09-25	0.0067
2012-09-26	0.01956
2012-09-27	0.02054
2012-09-28	0.00482
2012-09-29	0.01078
2012-09-30	0.01057
2012-10-01	0.00249
2012-10-02	0.00374
2012-10-03	0.01207
2012-10-04	0.01529
2012-10-05	0.01702
2012-10-06	0.01574
2012-10-07	0.00785
2012-10-08	0.00342
2012-10-09	0.00239
2012-10-10	0.00222
2012-10-11	0.00312
2012-10-12	0.00613
2012-10-13	0.0054
2012-10-14	0.00256
2012-10-15	0.01629
2012-10-16	0.03002
2012-10-17	0.01909
2012-10-18	0.01313
2012-10-19	0.01394
2012-10-20	0.00785
2012-10-21	0.01243
2012-10-22	0.01462
2012-10-23	0.00899
2012-10-24	0.00622
2012-10-25	0.00361
2012-10-26	0.00244
2012-10-27	0.00227
2012-10-28	0.00321
2012-10-29	0.00402
2012-10-30	0.00393
2012-10-31	0.0055
2012-11-01	0.00466
2012-11-02	0.00564
2012-11-03	0.01942
2012-11-04	0.02883
2012-11-05	0.03404
2012-11-06	0.02571
2012-11-07	0.00685
2012-11-08	0.00635
2012-11-09	0.00751
2012-11-10	0.01003
2012-11-11	0.0127
2012-11-12	0.00694
2012-11-13	0.01007
2012-11-14	0.0141
2012-11-15	0.01106
2012-11-16	0.00773
2012-11-17	0.00424
2012-11-18	0.00557
2012-11-19	0.00585
2012-11-20	0.00779
2012-11-21	0.01349
2012-11-22	0.00835
2012-11-23	0.00307
2012-11-24	0.00531
2012-11-25	0.00605
2012-11-26	0.00574
2012-11-27	0.01235
2012-11-28	0.02061
2012-11-29	0.01533
2012-11-30	0.006
2012-12-01	0.00248
2012-12-02	0.00231
2012-12-03	0.00215
2012-12-04	0.00247
2012-12-05	0.00491
2012-12-06	0.0066
2012-12-07	0.0083
2012-12-08	0.01091
2012-12-09	0.00676
2012-12-10	0.01164
2012-12-11	0.01939
2012-12-12	0.01495
2012-12-13	0.00781
2012-12-14	0.00249
2012-12-15	0.00231
2012-12-16	0.0026
2012-12-17	0.0026
2012-12-18	0.00878
2012-12-19	0.01121
2012-12-20	0.01274
2012-12-21	0.01519
2012-12-22	0.00952
2012-12-23	0.0049
2012-12-24	0.00842
2012-12-25	0.01361
2012-12-26	0.01293
2012-12-27	0.00954
2012-12-28	0.00466
2012-12-29	0.00505
2012-12-30	0.0083
2012-12-31	0.00825
2013-01-01	0.00669
2013-01-02	0.01357
2013-01-03	0.01518
2013-01-04	0.00821
2013-01-05	0.00667
2013-01-06	0.00423
2013-01-07	0.00248
2013-01-08	0.00469
2013-01-09	0.00585
2013-01-10	0.00445
2013-01-11	0.00787
2013-01-12	0.00949
2013-01-13	0.00841
2013-01-14	0.0144
2013-01-15	0.01542
2013-01-16	0.02683
2013-01-17	0.02876
2013-01-18	0.00948
2013-01-19	0.00344
2013-01-20	0.00372
2013-01-21	0.00701
2013-01-22	0.01798
2013-01-23	0.0312
2013-01-24	0.03811
2013-01-25	0.02305
2013-01-26	0.00965
2013-01-27	0.02032
2013-01-28	0.01519
2013-01-29	0.0063
2013-01-30	0.0072
2013-01-31	0.00433
2013-02-01	0.00507
2013-02-02	0.00868
2013-02-03	0.03966
2013-02-04	0.04252
2013-02-05	0.01422
2013-02-06	0.01091
2013-02-07	0.01075
2013-02-08	0.01015
2013-02-09	0.01345
2013-02-10	0.01721
2013-02-11	0.01495
2013-02-12	0.01133
2013-02-13	0.01509
2013-02-14	0.01419
2013-02-15	0.005
2013-02-16	0.00786
2013-02-17	0.02531
2013-02-18	0.02741
2013-02-19	0.01417
2013-02-20	0.0065
2013-02-21	0.00484
2013-02-22	0.00454
2013-02-23	0.00243
2013-02-24	0.00233
2013-02-25	0.01578
2013-02-26	0.01856
2013-02-27	0.01291
2013-02-28	0.02172
2013-03-01	0.0221
2013-03-02	0.01181
2013-03-03	0.00483
2013-03-04	0.00433
2013-03-05	0.0112
2013-03-06	0.01115
2013-03-07	0.00283
2013-03-08	0.00244
2013-03-09	0.0042
2013-03-10	0.00431
2013-03-11	0.00427
2013-03-12	0.0074
2013-03-13	0.01158
2013-03-14	0.012
2013-03-15	0.01558
2013-03-16	0.01901
2013-03-17	0.01222
2013-03-18	0.00603
2013-03-19	0.02601
2013-03-20	0.02569
2013-03-21	0.00551
2013-03-22	0.00565
2013-03-23	0.00488
2013-03-24	0.00637
2013-03-25	0.00876
2013-03-26	0.01236
2013-03-27	0.014
2013-03-28	0.01008
2013-03-29	0.01052
2013-03-30	0.00886
2013-03-31	0.01321
2013-04-01	0.0129
2013-04-02	0.00266
2013-04-03	0.00326
2013-04-04	0.00295
2013-04-05	0.0046
2013-04-06	0.00986
2013-04-07	0.0097
2013-04-08	0.00593
2013-04-09	0.00277
2013-04-10	0.00277
2013-04-11	0.01314
2013-04-12	0.01585
2013-04-13	0.00922
2013-04-14	0.00832
2013-04-15	0.00531
2013-04-16	0.00335
2013-04-17	0.00741
2013-04-18	0.02395
2013-04-19	0.01989
2013-04-20	0.00349
2013-04-21	0.01507
2013-04-22	0.01492
2013-04-23	0.00249
2013-04-24	0.00232
2013-04-25	0.00216
2013-04-26	0.00201
2013-04-27	0.00307
2013-04-28	0.00429
2013-04-29	0.01169
2013-04-30	0.01278
2013-05-01	0.00756
2013-05-02	0.01093
2013-05-03	0.00873
2013-05-04	0.01647
2013-05-05	0.02466
2013-05-06	0.02083
2013-05-07	0.01234
2013-05-08	0.0034
2013-05-09	0.00575
2013-05-10	0.01096
2013-05-11	0.0103
2013-05-12	0.0071
2013-05-13	0.0069
2013-05-14	0.00596
2013-05-15	0.00728
2013-05-16	0.00724
2013-05-17	0.00555
2013-05-18	0.01199
2013-05-19	0.02686
2013-05-20	0.02668
2013-05-21	0.00935
2013-05-22	0.00376
2013-05-23	0.00419
2013-05-24	0.01546
2013-05-25	0.03786
2013-05-26	0.02911
2013-05-27	0.01059
2013-05-28	0.01103
2013-05-29	0.02742
2013-05-30	0.0438
2013-05-31	0.02513
2013-06-01	0.00887
2013-06-02	0.01187
2013-06-03	0.00855
2013-06-04	0.00388
2013-06-05	0.00778
2013-06-06	0.01319
2013-06-07	0.06148
2013-06-08	0.06644
2013-06-09	0.0219
2013-06-10	0.01377
2013-06-11	0.00774
2013-06-12	0.00729
2013-06-13	0.00608
2013-06-14	0.00367
2013-06-15	0.0024
2013-06-16	0.00261
2013-06-17	0.00235
2013-06-18	0.00223
2013-06-19	0.00903
2013-06-20	0.00893
2013-06-21	0.00248
2013-06-22	0.00231
2013-06-23	0.00969
2013-06-24	0.00986
2013-06-25	0.0025
2013-06-26	0.00659
2013-06-27	0.00617
2013-06-28	0.00249
2013-06-29	0.01743
2013-06-30	0.01853
2013-07-01	0.0103
2013-07-02	0.01277
2013-07-03	0.00727
2013-07-04	0.00629
2013-07-05	0.01209
2013-07-06	0.01413
2013-07-07	0.01933
2013-07-08	0.03703
2013-07-09	0.02599
2013-07-10	0.00382
2013-07-11	0.00363
2013-07-12	0.00524
2013-07-13	0.00505
2013-07-14	0.00411
2013-07-15	0.00618
2013-07-16	0.01141
2013-07-17	0.00883
2013-07-18	0.00248
2013-07-19	0.00361
2013-07-20	0.0097
2013-07-21	0.00948
2013-07-22	0.0034
2013-07-23	0.0047
2013-07-24	0.00976
2013-07-25	0.0079
2013-07-26	0.00249
2013-07-27	0.00231
2013-07-28	0.0034
2013-07-29	0.00464
2013-07-30	0.0104
2013-07-31	0.00926
2013-08-01	0.0033
2013-08-02	0.01284
2013-08-03	0.01201
2013-08-04	0.00517
2013-08-05	0.00856
2013-08-06	0.00594
2013-08-07	0.00248
2013-08-08	0.0023
2013-08-09	0.00431
2013-08-10	0.0155
2013-08-11	0.01497
2013-08-12	0.00496
2013-08-13	0.01512
2013-08-14	0.02227
2013-08-15	0.01077
2013-08-16	0.0025
2013-08-17	0.00303
2013-08-18	0.00241
2013-08-19	0.00224
2013-08-20	0.00228
2013-08-21	0.00212
2013-08-22	0.00469
2013-08-23	0.01224
2013-08-24	0.01408
2013-08-25	0.01818
2013-08-26	0.01597
2013-08-27	0.0085
2013-08-28	0.00736
2013-08-29	0.00276
2013-08-30	0.00614
2013-08-31	0.00848
2013-09-01	0.0033
2013-09-02	0.00238
2013-09-03	0.00236
2013-09-04	0.00296
2013-09-05	0.00447
2013-09-06	0.00464
2013-09-07	0.00572
2013-09-08	0.00605
2013-09-09	0.0067
2013-09-10	0.00509
2013-09-11	0.00245
2013-09-12	0.0026
2013-09-13	0.00238
2013-09-14	0.00992
2013-09-15	0.01145
2013-09-16	0.00396
2013-09-17	0.00551
2013-09-18	0.02783
2013-09-19	0.02547
2013-09-20	0.0025
2013-09-21	0.00421
2013-09-22	0.01677
2013-09-23	0.0197
2013-09-24	0.00804
2013-09-25	0.00677
2013-09-26	0.00776
2013-09-27	0.00755
2013-09-28	0.01035
2013-09-29	0.00895
2013-09-30	0.00454
2013-10-01	0.00247
2013-10-02	0.00947
2013-10-03	0.01137
2013-10-04	0.00695
2013-10-05	0.01321
2013-10-06	0.0103
2013-10-07	0.00529
2013-10-08	0.00976
2013-10-09	0.00581
2013-10-10	0.00411
2013-10-11	0.01265
2013-10-12	0.03188
2013-10-13	0.03681
2013-10-14	0.0234
2013-10-15	0.01916
2013-10-16	0.01311
2013-10-17	0.00482
2013-10-18	0.00645
2013-10-19	0.01365
2013-10-20	0.01815
2013-10-21	0.01678
2013-10-22	0.01541
2013-10-23	0.01283
2013-10-24	0.0077
2013-10-25	0.00318
2013-10-26	0.00918
2013-10-27	0.00963
2013-10-28	0.00615
2013-10-29	0.00795
2013-10-30	0.00403
2013-10-31	0.00282
2013-11-01	0.00236
2013-11-02	0.00755
2013-11-03	0.01514
2013-11-04	0.00951
2013-11-05	0.00282
2013-11-06	0.00243
2013-11-07	0.00342
2013-11-08	0.00336
2013-11-09	0.00947
2013-11-10	0.01288
2013-11-11	0.00877
2013-11-12	0.00993
2013-11-13	0.02283
2013-11-14	0.01948
2013-11-15	0.00349
2013-11-16	0.01143
2013-11-17	0.01215
2013-11-18	0.0034
2013-11-19	0.00245
2013-11-20	0.00361
2013-11-21	0.00613
2013-11-22	0.00774
2013-11-23	0.00695
2013-11-24	0.00346
2013-11-25	0.00246
2013-11-26	0.00572
2013-11-27	0.00764
2013-11-28	0.00654
2013-11-29	0.00591
2013-11-30	0.00587
2013-12-01	0.00885
2013-12-02	0.01213
2013-12-03	0.01631
2013-12-04	0.01313
2013-12-05	0.00363
2013-12-06	0.00243
2013-12-07	0.00974
2013-12-08	0.0181
2013-12-09	0.01278
2013-12-10	0.00325
2013-12-11	0.00335
2013-12-12	0.00767
2013-12-13	0.00808
2013-12-14	0.00759
2013-12-15	0.00801
2013-12-16	0.00827
2013-12-17	0.0108
2013-12-18	0.01092
2013-12-19	0.01375
2013-12-20	0.01192
2013-12-21	0.00452
2013-12-22	0.0051
2013-12-23	0.00373
2013-12-24	0.00241
2013-12-25	0.0029
2013-12-26	0.0025
2013-12-27	0.00302
2013-12-28	0.00459
2013-12-29	0.00391
2013-12-30	0.00323
2013-12-31	0.00647
2017-01-01	0.00733
2017-01-02	0.00249
2017-01-03	0.00232
2017-01-04	0.0192
2017-01-05	0.04105
2017-01-06	0.02711
2017-01-07	0.0064
2017-01-08	0.00917
2017-01-09	0.02022
2017-01-10	0.0245
2017-01-11	0.01871
2017-01-12	0.01323
2017-01-13	0.0076
2017-01-14	0.00739
2017-01-15	0.00764
2017-01-16	0.00322
2017-01-17	0.00241
2017-01-18	0.00863
2017-01-19	0.02976
2017-01-20	0.02621
2017-01-21	0.00643
2017-01-22	0.00425
2017-01-23	0.00328
2017-01-24	0.00924
2017-01-25	0.01355
2017-01-26	0.00717
2017-01-27	0.00276
2017-01-28	0.00512
2017-01-29	0.00523
2017-01-30	0.00399
2017-01-31	0.00485
2017-02-01	0.01505
2017-02-02	0.01998
2017-02-03	0.01078
2017-02-04	0.00699
2017-02-05	0.00877
2017-02-06	0.00724
2017-02-07	0.00285
2017-02-08	0.00245
2017-02-09	0.01191
2017-02-10	0.0173
2017-02-11	0.01156
2017-02-12	0.00929
2017-02-13	0.00671
2017-02-14	0.00354
2017-02-15	0.00487
2017-02-16	0.00757
2017-02-17	0.00485
2017-02-18	0.00244
2017-02-19	0.00776
2017-02-20	0.0197
2017-02-21	0.0297
2017-02-22	0.0236
2017-02-23	0.01571
2017-02-24	0.02136
2017-02-25	0.02114
2017-02-26	0.01401
2017-02-27	0.01396
2017-02-28	0.01226
2017-03-01	0.00739
2017-03-02	0.0069
2017-03-03	0.00565
2017-03-04	0.00501
2017-03-05	0.00483
2017-03-06	0.00946
2017-03-07	0.01409
2017-03-08	0.02114
2017-03-09	0.02608
2017-03-10	0.02605
2017-03-11	0.02061
2017-03-12	0.02165
2017-03-13	0.04058
2017-03-14	0.03139
2017-03-15	0.0076
2017-03-16	0.00322
2017-03-17	0.01223
2017-03-18	0.02365
2017-03-19	0.01852
2017-03-20	0.01265
2017-03-21	0.01504
2017-03-22	0.01022
2017-03-23	0.00675
2017-03-24	0.00809
2017-03-25	0.01546
2017-03-26	0.01725
2017-03-27	0.02733
2017-03-28	0.04538
2017-03-29	0.03589
2017-03-30	0.03574
2017-03-31	0.03874
2017-04-01	0.01556
2017-04-02	0.00578
2017-04-03	0.01315
2017-04-04	0.00968
2017-04-05	0.00953
2017-04-06	0.00922
2017-04-07	0.00772
2017-04-08	0.01358
2017-04-09	0.01869
2017-04-10	0.0205
2017-04-11	0.03885
2017-04-12	0.05284
2017-04-13	0.04276
2017-04-14	0.02214
2017-04-15	0.00454
2017-04-16	0.00499
2017-04-17	0.00634
2017-04-18	0.02229
2017-04-19	0.03207
2017-04-20	0.01928
2017-04-21	0.01446
2017-04-22	0.0116
2017-04-23	0.00949
2017-04-24	0.01205
2017-04-25	0.0137
2017-04-26	0.01476
2017-04-27	0.00979
2017-04-28	0.00994
2017-04-29	0.02258
2017-04-30	0.02468
2017-05-01	0.0128
2017-05-02	0.00527
2017-05-03	0.00467
2017-05-04	0.00873
2017-05-05	0.01325
2017-05-06	0.0134
2017-05-07	0.01099
2017-05-08	0.01234
2017-05-09	0.02649
2017-05-10	0.02739
2017-05-11	0.01415
2017-05-12	0.01415
2017-05-13	0.02528
2017-05-14	0.02979
2017-05-15	0.01941
2017-05-16	0.01099
2017-05-17	0.01896
2017-05-18	0.01956
2017-05-19	0.01369
2017-05-20	0.0161
2017-05-21	0.01144
2017-05-22	0.00421
2017-05-23	0.0024
2017-05-24	0.00618
2017-05-25	0.00786
2017-05-26	0.00398
2017-05-27	0.00372
2017-05-28	0.00361
2017-05-29	0.00242
2017-05-30	0.00618
2017-05-31	0.01131
2017-06-01	0.00923
2017-06-02	0.0064
2017-06-03	0.00659
2017-06-04	0.01566
2017-06-05	0.01331
2017-06-06	0.00248
2017-06-07	0.00473
2017-06-08	0.01029
2017-06-09	0.0088
2017-06-10	0.01333
2017-06-11	0.03277
2017-06-12	0.04845
2017-06-13	0.04398
2017-06-14	0.02824
2017-06-15	0.01205
2017-06-16	0.00248
2017-06-17	0.00264
2017-06-18	0.00988
2017-06-19	0.01788
2017-06-20	0.01627
2017-06-21	0.00909
[truncated: 192 more rows]

## Sheet: Hydrology + Macroinvertebrates
					Richards–Baker	#ΔQ>0/n	Σ(ΔQ>0)	Σ(ΔQ<0)	ΣΔQ	Taxonomic diversity			Funtional diversity
Samplig day	No.	Window	eventID	Mean	RB	freq_pos	sum_pos	sum_neg	sum_tot	H	E	D	FAD1	wFDc	Rao
2008-02-06	1	Q9	Q9.1	0.0132867	0.382756	0.444444	0.01745	0.02832	-0.01087	1.78317	0.675685	0.787014	10	67.3381	17.8661
2008-02-06	1	Q6	Q6.1	0.0121883	0.514563	0.5	0.0155	0.02213	-0.00663	1.78317	0.675685	0.787014	10	67.3381	17.8661
2008-02-06	1	Q3	Q3.1	0.01324	0.592145	0.666667	0.01231	0.01121	0.0011	1.78317	0.675685	0.787014	10	67.3381	17.8661
2010-10-18	2	Q9	Q9.2	0.00649333	0.350958	0.444444	0.00851	0.012	-0.00349	1.85138	0.745051	0.759259	12	90.9865	28.7077
2010-10-18	2	Q6	Q6.2	0.00550833	0.363691	0.5	0.00692	0.0051	0.00182	1.85138	0.745051	0.759259	12	90.9865	28.7077
2010-10-18	2	Q3	Q3.2	0.00809333	0.290774	0.666667	0.00513	0.00193	0.0032	1.85138	0.745051	0.759259	12	90.9865	28.7077
2010-11-18	3	Q9	Q9.3	0.0189856	0.297126	0.555556	0.03136	0.01941	0.01195	1.91366	0.72513	0.759925	14	102.79	29.9131
2010-11-18	3	Q6	Q6.3	0.0243133	0.272004	0.333333	0.02027	0.01941	0.00086	1.91366	0.72513	0.759925	14	102.79	29.9131
2010-11-18	3	Q3	Q3.3	0.0210867	0.291021	0.333333	0.00398	0.01443	-0.01045	1.91366	0.72513	0.759925	14	102.79	29.9131
2010-12-11	4	Q9	Q9.4	0.00269667	0.473424	0.111111	0.0026	0.00889	-0.00629	2.20263	0.886403	0.862489	12	104.356	36.79
2010-12-11	4	Q6	Q6.4	0.00225	0.244444	0.166667	0.0026	0.0007	0.0019	2.20263	0.886403	0.862489	12	104.356	36.79
2010-12-11	4	Q3	Q3.4	0.00250667	0.378989	0.333333	0.0026	0.00025	0.00235	2.20263	0.886403	0.862489	12	104.356	36.79
2011-01-11	5	Q9	Q9.5	0.01285	0.451189	0.444444	0.0253	0.02688	-0.00158	1.89919	0.864357	0.835963	9	76.2523	35.3597
2011-01-11	5	Q6	Q6.5	0.014635	0.43708	0.333333	0.01604	0.02234	-0.0063	1.89919	0.864357	0.835963	9	76.2523	35.3597
2011-01-11	5	Q3	Q3.5	0.0148533	0.563959	0.333333	0.0093	0.01583	-0.00653	1.89919	0.864357	0.835963	9	76.2523	35.3597
2011-02-10	6	Q9	Q9.6	0.0178822	0.385547	0.555556	0.03578	0.02627	0.00951	1.92529	0.774793	0.803314	12	96.7985	33.8086
2011-02-10	6	Q6	Q6.6	0.0230033	0.423997	0.666667	0.03421	0.02431	0.0099	1.92529	0.774793	0.803314	12	96.7985	33.8086
2011-02-10	6	Q3	Q3.6	0.0306433	0.466768	0.333333	0.0186	0.02431	-0.00571	1.92529	0.774793	0.803314	12	96.7985	33.8086
2011-03-15	7	Q9	Q9.7	0.00500222	0.363838	0.666667	0.01161	0.00477	0.00684	0.419556	0.381896	0.203018	3	16.1028	9.16389
2011-03-15	7	Q6	Q6.7	0.005785	0.380006	0.666667	0.00844	0.00475	0.00369	0.419556	0.381896	0.203018	3	16.1028	9.16389
2011-03-15	7	Q3	Q3.7	0.00577667	0.330063	1	0.00572	0	0.00572	0.419556	0.381896	0.203018	3	16.1028	9.16389
2011-04-27	8	Q9	Q9.8	0.0138822	0.495998	0.555556	0.03021	0.03176	-0.00155	1.96986	0.746426	0.812889	14	104.784	36.9388
2011-04-27	8	Q6	Q6.8	0.01105	0.437858	0.666667	0.01924	0.00979	0.00945	1.96986	0.746426	0.812889	14	104.784	36.9388
2011-04-27	8	Q3	Q3.8	0.0137	0.347445	1	0.01428	0	0.01428	1.96986	0.746426	0.812889	14	104.784	36.9388
2011-10-07	9	Q9	Q9.9	0.0158144	0.227921	0.555556	0.02134	0.0111	0.01024	2.02168	0.843106	0.809028	11	95.7014	33.8303
2011-10-07	9	Q6	Q6.9	0.0202033	0.202359	0.666667	0.01991	0.00462	0.01529	2.02168	0.843106	0.809028	11	95.7014	33.8303
2011-10-07	9	Q3	Q3.9	0.0235033	0.128776	0.333333	0.00446	0.00462	-0.00016	2.02168	0.843106	0.809028	11	95.7014	33.8303
2011-10-28	10	Q9	Q9.10	0.00902222	0.438916	0.555556	0.02997	0.00567	0.0243	1.28714	0.53678	0.533286	11	74.4735	25.8704
2011-10-28	10	Q6	Q6.10	0.0122117	0.462126	0.666667	0.02842	0.00544	0.02298	1.28714	0.53678	0.533286	11	74.4735	25.8704
2011-10-28	10	Q3	Q3.10	0.01766	0.436014	1	0.0231	0	0.0231	1.28714	0.53678	0.533286	11	74.4735	25.8704
2011-11-28	11	Q9	Q9.11	0.01489	0.700992	0.666667	0.05605	0.03789	0.01816	2.19814	0.811706	0.856444	15	118.512	35.2863
2011-11-28	11	Q6	Q6.11	0.0197483	0.725715	0.666667	0.05252	0.03347	0.01905	2.19814	0.811706	0.856444	15	118.512	35.2863
2011-11-28	11	Q3	Q3.11	0.01333	0.612653	0.666667	0.02221	0.00229	0.01992	2.19814	0.811706	0.856444	15	118.512	35.2863
2011-12-12	12	Q9	Q9.12	0.0119233	0.272761	0.666667	0.02169	0.00758	0.01411	1.47748	0.672431	0.652423	9	62.0534	18.1544
2011-12-12	12	Q6	Q6.12	0.0154117	0.253271	0.666667	0.01662	0.0068	0.00982	1.47748	0.672431	0.652423	9	62.0534	18.1544
2011-12-12	12	Q3	Q3.12	0.01501	0.257606	0.333333	0.0048	0.0068	-0.002	1.47748	0.672431	0.652423	9	62.0534	18.1544
2012-01-12	13	Q9	Q9.13	0.0228689	0.23506	0.555556	0.01513	0.03325	-0.01812	2.09256	0.842109	0.834996	12	105.102	36.6287
2012-01-12	13	Q6	Q6.13	0.018555	0.348783	0.5	0.00944	0.02939	-0.01995	2.09256	0.842109	0.834996	12	105.102	36.6287
2012-01-12	13	Q3	Q3.13	0.0118167	0.371791	0.666667	0.00801	0.00517	0.00284	2.09256	0.842109	0.834996	12	105.102	36.6287
2012-02-23	14	Q9	Q9.14	0.0222133	0.288265	0.333333	0.02541	0.03222	-0.00681	2.2005	0.857911	0.865115	13	107.814	34.7355
2012-02-23	14	Q6	Q6.14	0.0174433	0.307854	0	0	0.03222	-0.03222	2.2005	0.857911	0.865115	13	107.814	34.7355
2012-02-23	14	Q3	Q3.14	0.0106167	0.255573	0	0	0.00814	-0.00814	2.2005	0.857911	0.865115	13	107.814	34.7355
2012-03-20	15	Q9	Q9.15	0.0135322	0.376303	0.555556	0.02972	0.01611	0.01361	2.12206	0.884967	0.859096	11	91.2458	33.8831
2012-03-20	15	Q6	Q6.15	0.0169533	0.293748	0.833333	0.02972	0.00016	0.02956	2.12206	0.884967	0.859096	11	91.2458	33.8831
2012-03-20	15	Q3	Q3.15	0.0230767	0.236603	0.666667	0.01622	0.00016	0.01606	2.12206	0.884967	0.859096	11	91.2458	33.8831
2012-08-09	16	Q9	Q9.16	0.00448111	0.434416	0.333333	0.00341	0.01411	-0.0107	1.37639	0.768176	0.686391	6	47.2743	19.8942
2012-08-09	16	Q6	Q6.16	0.00317167	0.245402	0.333333	0.00216	0.00251	-0.00035	1.37639	0.768176	0.686391	6	47.2743	19.8942
2012-08-09	16	Q3	Q3.16	0.00227333	0.152493	0	0	0.00104	-0.00104	1.37639	0.768176	0.686391	6	47.2743	19.8942
2012-09-03	17	Q9	Q9.17	0.0132633	0.423473	0.555556	0.02282	0.02773	-0.00491	1.16181	0.504569	0.489796	10	57.8247	14.2766
2012-09-03	17	Q6	Q6.17	0.0130583	0.52074	0.333333	0.01307	0.02773	-0.01466	1.16181	0.504569	0.489796	10	57.8247	14.2766
2012-09-03	17	Q3	Q3.17	0.00565	0.60944	0.333333	0.00052	0.00981	-0.00929	1.16181	0.504569	0.489796	10	57.8247	14.2766
2012-10-03	18	Q9	Q9.18	0.0102733	0.57852	0.555556	0.02292	0.03057	-0.00765	1.74738	0.84031	0.768133	8	67.2026	22.4844
2012-10-03	18	Q6	Q6.18	0.00882333	0.608236	0.5	0.00819	0.02401	-0.01582	1.74738	0.84031	0.768133	8	67.2026	22.4844
2012-10-03	18	Q3	Q3.18	0.0056	0.567857	0.333333	0.00125	0.00829	-0.00704	1.74738	0.84031	0.768133	8	67.2026	22.4844
2017-11-25	19	Q9	Q9.19	0.0113156	0.542419	0.222222	0.02589	0.02935	-0.00346	1.84608	0.769874	0.794544	11	87.3239	34.6283
2017-11-25	19	Q6	Q6.19	0.0145967	0.496232	0.166667	0.01867	0.02479	-0.00612	1.84608	0.769874	0.794544	11	87.3239	34.6283
2017-11-25	19	Q3	Q3.19	0.00755667	0.325981	0	0	0.00739	-0.00739	1.84608	0.769874	0.794544	11	87.3239	34.6283
2017-12-17	20	Q9	Q9.20	0.0119678	0.508774	0.777778	0.02913	0.02567	0.00346	1.54133	0.701491	0.721559	9	69.5507	33.4771
2017-12-17	20	Q6	Q6.20	0.00972	0.566187	0.666667	0.00735	0.02567	-0.01832	1.54133	0.701491	0.721559	9	69.5507	33.4771
2017-12-17	20	Q3	Q3.20	0.00499	0.323313	1	0.00484	0	0.00484	1.54133	0.701491	0.721559	9	69.5507	33.4771

## Sheet: to R - Q3
eventID	Mean	RB	freq_pos	sum_pos	sum_neg	sum_tot	H	E	D	FAD1	wFDc	Rao
Q3.1	0.01324	0.592145	0.666667	0.01231	0.01121	0.0011	1.78317	0.675685	0.787014	10	67.3381	17.8661
Q3.2	0.00809333	0.290774	0.666667	0.00513	0.00193	0.0032	1.85138	0.745051	0.759259	12	90.9865	28.7077
Q3.3	0.0210867	0.291021	0.333333	0.00398	0.01443	-0.01045	1.91366	0.72513	0.759925	14	102.79	29.9131
Q3.4	0.00250667	0.378989	0.333333	0.0026	0.00025	0.00235	2.20263	0.886403	0.862489	12	104.356	36.79
Q3.5	0.0148533	0.563959	0.333333	0.0093	0.01583	-0.00653	1.89919	0.864357	0.835963	9	76.2523	35.3597
Q3.6	0.0306433	0.466768	0.333333	0.0186	0.02431	-0.00571	1.92529	0.774793	0.803314	12	96.7985	33.8086
Q3.7	0.00577667	0.330063	1	0.00572	0	0.00572	0.419556	0.381896	0.203018	3	16.1028	9.16389
Q3.8	0.0137	0.347445	1	0.01428	0	0.01428	1.96986	0.746426	0.812889	14	104.784	36.9388
Q3.9	0.0235033	0.128776	0.333333	0.00446	0.00462	-0.00016	2.02168	0.843106	0.809028	11	95.7014	33.8303
Q3.10	0.01766	0.436014	1	0.0231	0	0.0231	1.28714	0.53678	0.533286	11	74.4735	25.8704
Q3.11	0.01333	0.612653	0.666667	0.02221	0.00229	0.01992	2.19814	0.811706	0.856444	15	118.512	35.2863
Q3.12	0.01501	0.257606	0.333333	0.0048	0.0068	-0.002	1.47748	0.672431	0.652423	9	62.0534	18.1544
Q3.13	0.0118167	0.371791	0.666667	0.00801	0.00517	0.00284	2.09256	0.842109	0.834996	12	105.102	36.6287
Q3.14	0.0106167	0.255573	0	0	0.00814	-0.00814	2.2005	0.857911	0.865115	13	107.814	34.7355
Q3.15	0.0230767	0.236603	0.666667	0.01622	0.00016	0.01606	2.12206	0.884967	0.859096	11	91.2458	33.8831
Q3.16	0.00227333	0.152493	0	0	0.00104	-0.00104	1.37639	0.768176	0.686391	6	47.2743	19.8942
Q3.17	0.00565	0.60944	0.333333	0.00052	0.00981	-0.00929	1.16181	0.504569	0.489796	10	57.8247	14.2766
Q3.18	0.0056	0.567857	0.333333	0.00125	0.00829	-0.00704	1.74738	0.84031	0.768133	8	67.2026	22.4844
Q3.19	0.00755667	0.325981	0	0	0.00739	-0.00739	1.84608	0.769874	0.794544	11	87.3239	34.6283
Q3.20	0.00499	0.323313	1	0.00484	0	0.00484	1.54133	0.701491	0.721559	9	69.5507	33.4771

## Sheet: to R - Q6
eventID	Mean	RB	freq_pos	sum_pos	sum_neg	sum_tot	H	E	D	FAD1	wFDc	Rao
Q6.1	0.0121883	0.514563	0.5	0.0155	0.02213	-0.00663	1.78317	0.675685	0.787014	10	67.3381	17.8661
Q6.2	0.00550833	0.363691	0.5	0.00692	0.0051	0.00182	1.85138	0.745051	0.759259	12	90.9865	28.7077
Q6.3	0.0243133	0.272004	0.333333	0.02027	0.01941	0.00086	1.91366	0.72513	0.759925	14	102.79	29.9131
Q6.4	0.00225	0.244444	0.166667	0.0026	0.0007	0.0019	2.20263	0.886403	0.862489	12	104.356	36.79
Q6.5	0.014635	0.43708	0.333333	0.01604	0.02234	-0.0063	1.89919	0.864357	0.835963	9	76.2523	35.3597
Q6.6	0.0230033	0.423997	0.666667	0.03421	0.02431	0.0099	1.92529	0.774793	0.803314	12	96.7985	33.8086
Q6.7	0.005785	0.380006	0.666667	0.00844	0.00475	0.00369	0.419556	0.381896	0.203018	3	16.1028	9.16389
Q6.8	0.01105	0.437858	0.666667	0.01924	0.00979	0.00945	1.96986	0.746426	0.812889	14	104.784	36.9388
Q6.9	0.0202033	0.202359	0.666667	0.01991	0.00462	0.01529	2.02168	0.843106	0.809028	11	95.7014	33.8303
Q6.10	0.0122117	0.462126	0.666667	0.02842	0.00544	0.02298	1.28714	0.53678	0.533286	11	74.4735	25.8704
Q6.11	0.0197483	0.725715	0.666667	0.05252	0.03347	0.01905	2.19814	0.811706	0.856444	15	118.512	35.2863
Q6.12	0.0154117	0.253271	0.666667	0.01662	0.0068	0.00982	1.47748	0.672431	0.652423	9	62.0534	18.1544
Q6.13	0.018555	0.348783	0.5	0.00944	0.02939	-0.01995	2.09256	0.842109	0.834996	12	105.102	36.6287
Q6.14	0.0174433	0.307854	0	0	0.03222	-0.03222	2.2005	0.857911	0.865115	13	107.814	34.7355
Q6.15	0.0169533	0.293748	0.833333	0.02972	0.00016	0.02956	2.12206	0.884967	0.859096	11	91.2458	33.8831
Q6.16	0.00317167	0.245402	0.333333	0.00216	0.00251	-0.00035	1.37639	0.768176	0.686391	6	47.2743	19.8942
Q6.17	0.0130583	0.52074	0.333333	0.01307	0.02773	-0.01466	1.16181	0.504569	0.489796	10	57.8247	14.2766
Q6.18	0.00882333	0.608236	0.5	0.00819	0.02401	-0.01582	1.74738	0.84031	0.768133	8	67.2026	22.4844
Q6.19	0.0145967	0.496232	0.166667	0.01867	0.02479	-0.00612	1.84608	0.769874	0.794544	11	87.3239	34.6283
Q6.20	0.00972	0.566187	0.666667	0.00735	0.02567	-0.01832	1.54133	0.701491	0.721559	9	69.5507	33.4771

## Sheet: to R - Q9
eventID	Mean	RB	freq_pos	sum_pos	sum_neg	sum_tot	H	E	D	FAD1	wFDc	Rao
Q9.1	0.0132867	0.382756	0.444444	0.01745	0.02832	-0.01087	1.78317	0.675685	0.787014	10	67.3381	17.8661
Q9.2	0.00649333	0.350958	0.444444	0.00851	0.012	-0.00349	1.85138	0.745051	0.759259	12	90.9865	28.7077
Q9.3	0.0189856	0.297126	0.555556	0.03136	0.01941	0.01195	1.91366	0.72513	0.759925	14	102.79	29.9131
Q9.4	0.00269667	0.473424	0.111111	0.0026	0.00889	-0.00629	2.20263	0.886403	0.862489	12	104.356	36.79
Q9.5	0.01285	0.451189	0.444444	0.0253	0.02688	-0.00158	1.89919	0.864357	0.835963	9	76.2523	35.3597
Q9.6	0.0178822	0.385547	0.555556	0.03578	0.02627	0.00951	1.92529	0.774793	0.803314	12	96.7985	33.8086
Q9.7	0.00500222	0.363838	0.666667	0.01161	0.00477	0.00684	0.419556	0.381896	0.203018	3	16.1028	9.16389
Q9.8	0.0138822	0.495998	0.555556	0.03021	0.03176	-0.00155	1.96986	0.746426	0.812889	14	104.784	36.9388
Q9.9	0.0158144	0.227921	0.555556	0.02134	0.0111	0.01024	2.02168	0.843106	0.809028	11	95.7014	33.8303
Q9.10	0.00902222	0.438916	0.555556	0.02997	0.00567	0.0243	1.28714	0.53678	0.533286	11	74.4735	25.8704
Q9.11	0.01489	0.700992	0.666667	0.05605	0.03789	0.01816	2.19814	0.811706	0.856444	15	118.512	35.2863
Q9.12	0.0119233	0.272761	0.666667	0.02169	0.00758	0.01411	1.47748	0.672431	0.652423	9	62.0534	18.1544
Q9.13	0.0228689	0.23506	0.555556	0.01513	0.03325	-0.01812	2.09256	0.842109	0.834996	12	105.102	36.6287
Q9.14	0.0222133	0.288265	0.333333	0.02541	0.03222	-0.00681	2.2005	0.857911	0.865115	13	107.814	34.7355
Q9.15	0.0135322	0.376303	0.555556	0.02972	0.01611	0.01361	2.12206	0.884967	0.859096	11	91.2458	33.8831
Q9.16	0.00448111	0.434416	0.333333	0.00341	0.01411	-0.0107	1.37639	0.768176	0.686391	6	47.2743	19.8942
Q9.17	0.0132633	0.423473	0.555556	0.02282	0.02773	-0.00491	1.16181	0.504569	0.489796	10	57.8247	14.2766
Q9.18	0.0102733	0.57852	0.555556	0.02292	0.03057	-0.00765	1.74738	0.84031	0.768133	8	67.2026	22.4844
Q9.19	0.0113156	0.542419	0.222222	0.02589	0.02935	-0.00346	1.84608	0.769874	0.794544	11	87.3239	34.6283
Q9.20	0.0119678	0.508774	0.777778	0.02913	0.02567	0.00346	1.54133	0.701491	0.721559	9	69.5507	33.4771

## Sheet: Script S1 — GAM modelling 
# ============================================================
# Supplementary Script S1 — GAM modelling
# Design: single site, 20 temporal events; windows in Excel sheets: Q3, Q6, Q9
# Responses: H, E, D, FAD1, wFDc, Rao
# Predictors: Mean, RB, freq_pos, sum_pos, sum_neg, sum_tot
# Temporal dependence: try AR(1) over event_index; fallback to GAM + s(event_index)
# Outputs (in OUT_DIR):
# 1) gam_models_summary.xlsx (R2, DevExpl, RMSE, Shapiro-W)
# 2) partials/*.png (partial effect plots)
# 3) residuals/*.png (diagnostic plots: QQ, resid vs fitted, ACF)
# 4) term_importance.xlsx (per-predictor importance by window × response; ΔR2, ΔRMSE)
# Reproducibility: no machine-specific paths; uses relative defaults ./data and ./outputs
# ============================================================
suppressPackageStartupMessages({
library(readxl)
library(mgcv)
library(nlme)
library(writexl)
})
# ---- Simple CLI / env overrides (optional) ----
args <- commandArgs(trailingOnly = TRUE)
kv <- if (length(args)) strsplit(args, "=", fixed = TRUE) else list()
arg <- function(key, default) {
hit <- kv[sapply(kv, function(z) length(z) == 2 && z[1] == paste0("--", key))]
if (length(hit)) hit[[1]][2] else {
val <- Sys.getenv(toupper(key), unset = NA_character_)
if (is.na(val) || identical(val, "")) default else val
}
}
excel_path <- arg("excel_path", file.path("data", "Db.xlsx"))
out_dir <- arg("out_dir", "outputs")
if (!file.exists(excel_path)) stop("Excel file not found at: ", excel_path)
dir.create(out_dir, showWarnings = FALSE, recursive = TRUE)
dir.create(file.path(out_dir, "partials"), showWarnings = FALSE)
dir.create(file.path(out_dir, "residuals"), showWarnings = FALSE)
# ---- Configuration ----
sheets <- c("Q3","Q6","Q9")
responses <- c("H","E","D","FAD1","wFDc","Rao")
preds_full <- c("Mean","RB","freq_pos","sum_pos","sum_neg","sum_tot")
k_smooth <- 4
TRY_AR1_FIRST <- TRUE
# ---- Helpers ----
has_betar <- isTRUE("betar" %in% getNamespaceExports("mgcv"))
logit01 <- function(x, eps=1e-6){ x <- pmin(pmax(x, eps), 1-eps); qlogis(x) }
nzv_drop <- function(df, cols, thr=1e-12){
keep <- vapply(cols, function(cc){
v <- var(df[[cc]], na.rm=TRUE); is.finite(v) && !is.na(v) && v > thr
}, logical(1))
cols[keep]
}
scale_df_cols <- function(df, cols){
for (cc in cols) df[[cc]] <- as.numeric(scale(df[[cc]]))
df
}
build_formula <- function(y, preds, k){
sm <- paste(sprintf("s(%s, k=%d)", preds, k), collapse=" + ")
as.formula(sprintf("%s ~ %s + s(event_index, k=5)", y, sm))
}
safe_partial_plot <- function(mod, path_png){
png(path_png, width=1200, height=900, res=160)
par(mfrow=c(3,2), mar=c(4,4,2,1))
plot(mod, pages=1, scheme=1, shade=TRUE, residuals=FALSE, scale=0)
dev.off()
}
save_residual_plots <- function(mod, data, y_name, path_png){
res <- residuals(mod, type="pearson")
fit <- fitted(mod)
png(path_png, width=1200, height=900, res=160)
par(mfrow=c(2,2), mar=c(4,4,2,1))
plot(fit, res, xlab="Fitted", ylab="Pearson residuals", main="Residuals vs Fitted")
abline(h=0, lty=2)
qqnorm(res, main="Normal Q-Q (residuals)"); qqline(res, lty=2)
plot(fit, sqrt(abs(res)), xlab="Fitted", ylab="sqrt(|residuals|)", main="Scale-Location")
acf(res, main="ACF of residuals")
dev.off()
sw <- tryCatch(shapiro.test(res), error=function(e) list(statistic=NA_real_, p.value=NA_real_))
c(Shapiro_W = unname(sw$statistic), Shapiro_p = unname(sw$p.value))
}
fit_with_ar1 <- function(fml, data, fam){
tryCatch(
gamm(formula=fml, data=data, family=fam, method="REML",
correlation = corAR1(form = ~ event_index)),
error=function(e){
tryCatch(
gamm(formula=fml, data=data, family=fam, method="REML",
correlation = corAR1(form = ~ event_index),
control = lmeControl(msMaxIter=200, msMaxEval=400,
returnObject=TRUE, opt="optim")),
error=function(e2) e2
)
}
)
}
fit_without_ar1 <- function(fml, data, fam){
tryCatch(gam(formula=fml, data=data, family=fam, method="REML"), error=function(e) e)
}
evaluate_fit <- function(fit_obj, data, y_name, used_fallback, res_plot_path){
if (inherits(fit_obj, "gamm")) {
gsum <- summary(fit_obj$gam)
yhat <- predict(fit_obj$gam, newdata=data, type="response")
mod <- fit_obj$gam
} else if (inherits(fit_obj, "gam")) {
gsum <- summary(fit_obj)
yhat <- predict(fit_obj, newdata=data, type="response")
mod <- fit_obj
} else stop("Invalid model.")
r2_v <- gsum$r.sq
dev_v <- gsum$dev.expl
obs <- data[[y_name]]
rmse <- sqrt(mean((obs - yhat)^2, na.rm=TRUE))
sw <- save_residual_plots(mod, data, y_name, res_plot_path)
list(R2=r2_v, DevExpl=dev_v, RMSE=rmse,
Shapiro_W = sw["Shapiro_W"], Shapiro_p = sw["Shapiro_p"],
mod_for_plot=mod, used_fallback=used_fallback)
}
# ---- Main workflow: fit models and export summaries ----
summary_rows <- list()
data_by_sheet <- list()
for (sh in sheets) {
message("Processing sheet: ", sh)
df <- read_excel(excel_path, sheet=sh)
# event_index from "Q6.12" → 12; fallback to integer sequence if absent
if (!"eventID" %in% names(df)) {
df$event_index <- seq_len(nrow(df))
} else {
df$event_index <- suppressWarnings(as.numeric(sub(".*\\.(\\d+)$", "\\1", df$eventID)))
if (any(is.na(df$event_index))) df$event_index <- seq_len(nrow(df))
}
df <- df[order(df$event_index), ]
# ensure numeric
for (cc in unique(c(preds_full, responses))) if (cc %in% names(df) && !is.numeric(df[[cc]])) df[[cc]] <- as.numeric(df[[cc]])
# filter near-zero-variance predictors and scale
preds <- nzv_drop(df, intersect(preds_full, names(df)), thr=1e-12)
if (!length(preds)) stop("All predictors near-zero variance in ", sh)
df <- scale_df_cols(df, preds)
data_by_sheet[[sh]] <- list(df=df, preds=preds)
for (resp in responses) {
fam <- gaussian(); y_name <- resp
if (resp %in% c("E","D")) {
if (has_betar) { fam <- betar(link="logit") } else {
y_name <- paste0(resp,"_logit"); df[[y_name]] <- logit01(df[[resp]])
fam <- gaussian()
}
}
fml <- build_formula(y_name, preds, k_smooth)
fit_obj <- NULL; used_fallback <- FALSE
if (TRY_AR1_FIRST) {
fit_try <- fit_with_ar1(fml, df, fam)
if (inherits(fit_try, "error")) {
fit_try2 <- fit_without_ar1(fml, df, fam)
if (inherits(fit_try2,"error")) stop(fit_try2)
fit_obj <- fit_try2; used_fallback <- TRUE
} else fit_obj <- fit_try
} else {
fit_try2 <- fit_without_ar1(fml, df, fam)
if (inherits(fit_try2, "error")) {
fit_try <- fit_with_ar1(fml, df, fam)
if (inherits(fit_try,"error")) stop(fit_try)
fit_obj <- fit_try
} else { fit_obj <- fit_try2; used_fallback <- TRUE }
}
# plots
part_png <- file.path(out_dir, "partials", sprintf("partial_%s_%s.png", sh, resp))
resid_png<- file.path(out_dir, "residuals", sprintf("residuals_%s_%s.png", sh, resp))
ev <- evaluate_fit(fit_obj, df, y_name, used_fallback, resid_png)
safe_partial_plot(ev$mod_for_plot, part_png)
summary_rows[[length(summary_rows)+1]] <- data.frame(
window = sh,
response = resp,
R2 = ev$R2,
DevExpl = ev$DevExpl,
RMSE_in = ev$RMSE,
Shapiro_W = unname(ev$Shapiro_W),
Shapiro_p = unname(ev$Shapiro_p),
used_fallback = ev$used_fallback,
n_events = nrow(df),
n_preds_used = length(preds),
preds_used = paste(preds, collapse=", "),
stringsAsFactors = FALSE
)
}
}
summary_tbl <- do.call(rbind, summary_rows)
write_xlsx(list(models_summary = summary_tbl),
path = file.path(out_dir, "gam_models_summary.xlsx"))
# ---- Drop-one term importance (ΔR2, ΔRMSE) ----
get_s_row <- function(st, term){
rn <- rownames(st)
hit <- grep(paste0("^s\\(", term, "\\)"), rn, perl=TRUE)
if (length(hit)==0) hit <- grep(term, rn, fixed=TRUE)
if (length(hit)==0) return(NA_integer_)
hit[1]
}
get_stat_col <- function(st){
hit <- intersect(c("F","Chi.sq","Chi.sq."), colnames(st))
if (length(hit)==0) return(NA_character_)
hit[1]
}
term_rows <- list()
for (sh in sheets) {
info <- data_by_sheet[[sh]]; if (is.null(info)) next
df <- info$df; preds <- info$preds
for (resp in responses) {
fam <- gaussian(); y_name <- resp; response_scale <- "identity"
if (resp %in% c("E","D")) {
if (has_betar) { fam <- betar(link="logit"); response_scale <- "logit" } else {
y_name <- paste0(resp,"_logit"); if (!is.numeric(df[[y_name]])) df[[y_name]] <- logit01(df[[resp]])
fam <- gaussian(); response_scale <- "logit"
}
}
full_fml <- build_formula(y_name, preds, k_smooth)
full_gam <- gam(full_fml, data=df, family=fam, method="REML")
st <- summary(full_gam)$s.table
st <- as.data.frame(st, stringsAsFactors = FALSE)
if (is.null(rownames(st))) rownames(st) <- rep("", nrow(st))
stat_col <- get_stat_col(st)
yhat_full <- predict(full_gam, newdata=df, type="response")
rmse_full <- sqrt(mean((df[[y_name]] - yhat_full)^2, na.rm=TRUE))
R2_full <- summary(full_gam)$r.sq
for (term in preds) {
ridx <- get_s_row(st, term)
edf_val <- if (!is.na(ridx) && "edf" %in% colnames(st)) st[ridx,"edf"] else NA_real_
stat_val<- if (!is.na(ridx) && !is.na(stat_col)) st[ridx, stat_col] else NA_real_
p_val <- if (!is.na(ridx) && "p-value" %in% colnames(st)) st[ridx,"p-value"] else NA_real_
red_terms <- setdiff(preds, term)
red_fml <- as.formula(
sprintf("%s ~ %s + s(event_index, k=5)",
y_name,
if (length(red_terms)>0) paste(sprintf("s(%s, k=%d)", red_terms, k_smooth), collapse=" + ") else "1")
)
red_gam <- gam(red_fml, data=df, family=fam, method="REML")
yhat_red <- predict(red_gam, newdata=df, type="response")
rmse_red <- sqrt(mean((df[[y_name]] - yhat_red)^2, na.rm=TRUE))
term_rows[[length(term_rows)+1]] <- data.frame(
window = sh,
response = resp,
response_scale= response_scale,
term = term,
edf = edf_val,
test_stat = stat_val,
stat_name = ifelse(is.na(stat_col), NA_character_, stat_col),
p_value = p_val,
R2_full = R2_full,
R2_reduced = summary(red_gam)$r.sq,
delta_R2 = R2_full - summary(red_gam)$r.sq,
RMSE_full = rmse_full,
RMSE_reduced = rmse_red,
delta_RMSE = rmse_red - rmse_full,
stringsAsFactors = FALSE
)
}
# temporal smooth (reported but not ranked)
ridx <- get_s_row(st, "event_index")
term_rows[[length(term_rows)+1]] <- data.frame(
window = sh,
response = resp,
response_scale= response_scale,
term = "event_index (temporal smooth)",
edf = if (!is.na(ridx) && "edf" %in% colnames(st)) st[ridx,"edf"] else NA_real_,
test_stat = if (!is.na(ridx) && !is.na(stat_col)) st[ridx,stat_col] else NA_real_,
stat_name = ifelse(is.na(stat_col), NA_character_, stat_col),
p_value = if (!is.na(ridx) && "p-value" %in% colnames(st)) st[ridx,"p-value"] else NA_real_,
R2_full = R2_full,
R2_reduced = NA_real_,
delta_R2 = NA_real_,
RMSE_full = rmse_full,
RMSE_reduced = NA_real_,
delta_RMSE = NA_real_,
stringsAsFactors = FALSE
)
}
}
term_tbl <- do.call(rbind, term_rows)
write_xlsx(list(term_importance = term_tbl),
path = file.path(out_dir, "term_importance.xlsx"))
message("Done. Results in: ", normalizePath(out_dir, winslash = "/", mustWork = FALSE))

## Sheet: Consistency_Overview
This supplementary file documents the consistency exercise conducted to assess the credibility of the satellite-based precipitation data used in the ecohydrological modelling of the studied micro-catchment. The centroid of the evaluated micro-catchment is at X = 756894.46094, Y = 9679540.26931, while the INAMHI meteorological station used as a ground-based reference for this exercise is at X = 74…

## Sheet: Block_1
	Rainfall (mm)		Flow (m3 s-1)			Spearman rank-order correlation
Date	Inamhi	Power	Inamhi	Power		0.58519
2008-02-01	0	7.14	0.031	0.031		Statistics / p(uncorr)
2008-02-02	0	1.57	0.02883	0.02883		2.6208e-20
2008-02-03	0.5	1.81	0.0268119	0.0268119
2008-02-04	1.2	9.59	0.0249373	0.0258023
2008-02-05	1.2	2.8	0.0231917	0.0251562
2008-02-06	0	1.35	0.0215683	0.0233942
2008-02-07	0.4	0.89	0.0200585	0.0217566
2008-02-08	0	2.56	0.0186544	0.0211846
2008-02-09	2.1	2.68		0.0212008
2008-02-10	0	3.41	0.0161342	0.021048
2008-02-11	0.8	2.7	0.0150048	0.0203308
2008-02-12	4.3	4.65	0.0141958	0.0208923
2008-02-13	0.3	4.14	0.0132758	0.0217154
2008-02-14	0	5.5	0.0123465	0.0223297
2008-02-15	0	5.22	0.0114823	0.023186
2008-02-16	16.7	7.2	0.0201587	0.0250001
2008-02-17	8.8	14.2	0.0275031	0.0360511
2008-02-18	12.7	20.38	0.0309877	0.0537371
2008-02-19	32	7.54	0.0621184	0.045684
2008-02-20	0	11.93	0.0478571	0.0346852
2008-02-21	0	4.99	0.0242238	0.0308387
2008-02-22	0.7	4.63	0.0234525	0.0242099
2008-02-23	4.6	4.82	0.0279882	0.0232836
2008-02-24	5.1	6.46	0.0324451	0.025227
2008-02-25	1.8	4.79	0.0274015	0.0245945
2008-02-26	29.9	7.41	0.0606371	0.0254192
2008-02-27	19.2	12.17	0.0842374	0.0354974
2008-02-28	15.4	9.7	0.0638613	0.0383929
2008-02-29	0	5.73	0.035628	0.0287507
2008-03-01	0.5	6.54	0.0240681	0.0245635
2008-03-02	12.5	7.46	0.0404772	0.0266409
2008-03-03	1.5	7.48	0.040409	0.027613
2008-03-04	2.9	19.08	0.0251538	0.0442488
2008-03-05	27.8	10.13	0.0621496	0.0478287
2008-03-06	2.1	12.67	0.059796	0.0382091
2008-03-07	0	2.73	0.0247043	0.0270405
2008-03-08	0	4.48	0.022975	0.0235309
2008-03-09	23.7	11.63	0.0561229	0.0357563
2008-03-10	5.5	19.1	0.062716	0.0565378
2008-03-11	1	19.06	0.0280404	0.0668302
2008-03-12	0	2.73	0.0238033	0.04193
2008-03-13	1.9	7.19	0.0235651	0.0248704
2008-03-14	0	4.56	0.0221113	0.0268782
2008-03-15	4	2.82	0.023853	0.0236982
2008-03-16	0.2	6.48	0.0228902	0.0256611
2008-03-17	4.9	7.39	0.0230515	0.0316237
2008-03-18	1.1	2.92	0.0232911	0.0255703
2008-03-19	0.5	7.04	0.0216607	0.0243401
2008-03-20	1	1.94	0.0201625	0.0226363
2008-03-21	4.8	10.17	0.02525	0.0266494
2008-03-22	10.6	3.49	0.0382608	0.0283539
2008-03-23	7.6	5.14	0.041329	0.0239646
2008-03-24	0.2	7.62	0.0249956	0.0293392
2008-03-25	0	0.33	0.0232459	0.0241975
2008-03-26	0	0.33	0.0216187	0.0225037
2008-03-27	0.6	2.18	0.0209929	0.0237528
2008-03-28	4.7	3.66	0.0265398	0.0273127
2008-03-29	13.2	10.61	0.043893	0.0385742
2008-03-30	18.2	8.86	0.0627158	0.0451196
2008-03-31	0	12.81	0.0420342	0.0472886
2008-04-01	3.8	3.24	0.0245688	0.0378655
2008-04-02	3.3	4.07	0.0281443	0.0248524
2008-04-03	0	10.51	0.0240348	0.0347302
2008-04-04	27.5	7.63	0.0586764	0.0391416
2008-04-05	0.9	3.69	0.05877	0.02812
2008-04-06	0	4.82	0.0246456	0.0243318
2008-04-07	12.7	6.64	0.0405795	0.0279271
2008-04-08	4.6	9.7	0.0459129	0.0344657
2008-04-09	7.4	15.72	0.0366212	0.0473409
2008-04-10	0.5	14.28	0.0292033	0.0535462
2008-04-11	6	4.88	0.0259005	0.0367383
2008-04-12	0.3	3.35	0.0244676	0.0244513
2008-04-13	8	4.72	0.0263966	0.0233634
2008-04-14	12.3	11.88	0.0433122	0.0353376
2008-04-15	2	5.84	0.0334569	0.0362813
2008-04-16	0	4.2	0.0240055	0.0248674
2008-04-17	0	6.08	0.0223251	0.0245395
2008-04-18	0.6	9.3	0.0216575	0.0315353
2008-04-19	1.9	2.69	0.0230389	0.0258662
2008-04-20	0	3.87	0.0214262	0.0234189
2008-04-21	12	11.77	0.0351987	0.0360653
2008-04-22	0	4.22	0.0339884	0.0357058
2008-04-23	1	2.5	0.0241308	0.0245115
2008-04-24	0	4.84	0.0225462	0.0244296
2008-04-25	0.2	6.84	0.0209679	0.0299909
2008-04-26	3.2	2.96	0.0242983	0.026301
2008-04-27	1.2	7.22	0.0244457	0.0260584
2008-04-28	0	7.24	0.0227345	0.0317157
2008-04-29	1.8	8.87	0.0221645	0.033487
2008-04-30	5	5.75	0.0282672	0.0306019
2008-05-01	6.4	11.29	0.0338703	0.0336232
2008-05-02	2.1	10.49	0.0283617	0.0401647
2008-05-03	13.5	11.98	0.0378766	0.0406772
2008-05-04	0	13.22	0.0337199	0.0442852
2008-05-05	0	2.32	0.0239572	0.0293485
2008-05-06	0	0.54	0.0222802	0.0236306
2008-05-07	0	0.1	0.0207206	0.0219764
2008-05-08	0.2	1.05	0.019569	0.0212701
2008-05-09	5.5	5.14	0.0264399	0.0274599
2008-05-10	0.6	4.34	0.0257833	0.0311215
2008-05-11	0	1.57	0.0233912	0.024885
2008-05-12	0.7	4.35	0.0219661	0.0237789
2008-05-13	1.2	1.74	0.0222953	0.0229909
2008-05-14	4.5	8.54	0.0266138	0.0283059
2008-05-15	0	0.41	0.0241571	0.0254091
2008-05-16	2.6	2.37	0.0224661	0.0233185
2008-05-17	3.8	6.49	0.0268468	0.0310982
2008-05-18	2.5	3.19	0.0254884	0.031082
2008-05-19	3.7	9.01	0.0242149	0.0337039
2008-05-20	0.2	1.81	0.0225199	0.0305559
2008-05-21	3.5	0.21	0.0210531	0.0239194
2008-05-22	2.5	2.36	0.0234066	0.0232824
2008-05-23	0	4.82	0.0217681	0.0288388
2008-05-24	0.7	1.47	0.0202443	0.0262391
2008-05-25	22.4	2.86	0.052411	0.0237634
2008-05-26	20.8	8.47	0.0812452	0.0330578
2008-05-27	20	8.6	0.0765173	0.0405471
2008-05-28	3.7	3.83	0.0498464	0.0325404
2008-05-29	1.3	5.37	0.0247413	0.0267221
2008-05-30	0	0.98	0.0230094	0.0238177
2008-05-31	7.6	0.34	0.0309708	0.0221505
2008-06-01	0.1	1.25	0.0297494	0.0211438
2008-06-02	0.2	2.77	0.0239076	0.0234774
2008-06-03	0	0.51	0.022234	0.021834
2008-06-04	0	0.15	0.0206776	0.0203056
2008-06-05	0	0.02	0.0192302	0.0188842
2008-06-06	0.5	3.89	0.018633	0.0231929
2008-06-07	1	2.45	0.018879	0.025627
2008-06-08	2.7	3.58	0.0210101	0.0240342
2008-06-09	3.2	0.97	0.0232229	0.0223518
2008-06-10	0	1.63	0.0215973	0.0207872
2008-06-11	0	3.57	0.0200855	0.0235075
2008-06-12	0	2.25	0.0186795	0.0233389
2008-06-13	2.2	3.59	0.0206675	0.0223468
2008-06-14	2.9	5.87	0.0237959	0.0268297
2008-06-15	2.3	2.99	0.022815	0.0250453
2008-06-16	3.2	4.5	0.0222131	0.0232766
2008-06-17	0	3.26	0.0206581	0.0228397
2008-06-18	0	0.19	0.0192121	0.0212409
2008-06-19	0	1.48	0.0178672	0.019754
2008-06-20	3	3.09	0.0211112	0.0228999
2008-06-21	19.5	9.1	0.0491683	0.033216
2008-06-22	0.6	6.64	0.044491	0.0375015
2008-06-23	1.5	1.29	0.0244557	0.0249724
2008-06-24	10.8	12.73	0.0382519	0.0332012
2008-06-25	0.1	1.51	0.0347666	0.0326809
2008-06-26	0	2.34	0.0242123	0.0240543
2008-06-27	0	4.18	0.0225174	0.026784
2008-06-28	0	0	0.0209412	0.0238989
2008-06-29	0	0.81	0.0194753	0.022226
2008-06-30	0	7.91	0.018112	0.0326318
2008-07-01	0.8	3.08	0.0180433	0.0346725
2008-07-02	1.6	1.16	0.0192625	0.0247257
2008-07-03	0.4	1.93	0.0179141	0.0229949
2008-07-04	0.5	0.56	0.0166601	0.0213852
2008-07-05	0	1.18	0.0154939	0.0198883
2008-07-06	0	0.44	0.0144094	0.0184988
2008-07-07	1.9	2.09	0.0162488	0.0187406
2008-07-08	4.7	9.25	0.0223562	0.0309237
2008-07-09	0.6	5.37	0.0207912	0.0348766
2008-07-10	2.5	3.72	0.0193359	0.0256685
2008-07-11	0.4	2.23	0.0180079	0.0234539
2008-07-12	0	1.36	0.0167473	0.0218121
2008-07-13	0.3	2.28	0.015575	0.0207378
2008-07-14	1.4	2.79	0.016615	0.0218163
2008-07-15	0.4	3.75	0.0157803	0.0230298
2008-07-16	0.6	1.55	0.0146757	0.0214177
2008-07-17	0	0.12	0.0136484	0.0199184
2008-07-18	0	0.03	0.012693	0.0185242
2008-07-19	0.6	1.05	0.012704	0.0186399
2008-07-20	0.2	2.3	0.0121775	0.0208577
2008-07-21	0	0.55	0.0113251	0.0193977
2008-07-22	0	1.24	0.0105323	0.0180398
2008-07-23	0.4	1.01	0.0103948	0.017656
2008-07-24	0.6	3.33	0.0106086	0.0197955
2008-07-25	0.5	3.24	0.0101209	0.0222152
2008-07-26	0.6	3.77	0.0095279	0.0220118
2008-07-27	0	1.07	0.0088609	0.020471
2008-07-28	1.4	2.25	0.009503	0.019038
2008-07-29	0.4	0.21	0.0095844	0.0177053
2008-07-30	0	0.02	0.0089135	0.016466
2008-07-31	0.4	0.07	0.0083316	0.0153133
2008-08-01	0.6	1	0.0086899	0.0157227
2008-08-02	0	0.52	0.0080816	0.0154105
2008-08-03	2.5	4.28	0.0104275	0.0194179
2008-08-04	1.8	5.32	0.0126588	0.0257726
2008-08-05	0.5	2.23	0.0117727	0.023589
2008-08-06	0	2.14	0.0109486	0.0219378
2008-08-07	1.2	1.24	0.0112842	0.0204021
2008-08-08	1.3	2.49	0.0125695	0.0198551
2008-08-09	5.7	1.96	0.0186995	0.0199389
2008-08-10	4.4	4.33	0.0227739	0.0217748
2008-08-11	1	0.68	0.0211797	0.0202506
2008-08-12	0.6	1.02	0.0196972	0.0188331
2008-08-13	2.3	1.46	0.0204358	0.0188651
2008-08-14	1.6	2.02	0.0208094	0.0193074
2008-08-15	0	0.32	0.0193527	0.0179559
2008-08-16	0	0.07	0.017998	0.016699
2008-08-17	0	4.73	0.0167382	0.0221952
2008-08-18	3	4.04	0.0200654	0.0271096
2008-08-19	0	2.17	0.0189758	0.0240002
2008-08-20	2.8	2.67	0.0176626	0.0223202
2008-08-21	0	0.81	0.0167201	0.0207578
2008-08-22	2.6	1.69	0.0155497	0.0193047
2008-08-23	0.3	1.55	0.0151841	0.0193279
2008-08-24	0	0.02	0.0141212	0.0179749
2008-08-25	1.4	0.38	0.014814	0.0167167
2008-08-26	1	0.93	0.0154238	0.0169556
2008-08-27	0	0.91	0.0143441	0.0167026
2008-08-28	0	0.53	0.01334	0.0155334
2008-08-29	0.3	0.5	0.0128561	0.0144461
2008-08-30	1.6	2.9	0.0143874	0.0171033
2008-08-31	6.5	3.29	0.0228789	0.0204548
2008-09-01	0.9	1.39	0.0212773	0.0190229
2008-09-02	1	0.25	0.0197879	0.0176913
2008-09-03	0.2	0.18	0.0184028	0.0164529
2008-09-04	0	1.29	0.0171146	0.0169088
2008-09-05	0	0.13	0.0159166	0.0158046
2008-09-06	0.5	0.77	0.0155524	0.0146983
2008-09-07	1.8	0.82	0.0172161	0.0148006
2008-09-08	1.5	1.89	0.0177524	0.0156143
2008-09-09	3.2	1.95	0.0189564	0.0165038
2008-09-10	0.1	0.21	0.0176294	0.0153485
2008-09-11	0	0.05	0.0163953	0.0142741
2008-09-12	0	0.41	0.0152477	0.0136027
2008-09-13	0.2	1.68	0.0144803	0.0151476
2008-09-14	0.3	2.34	0.0139377	0.0172064
2008-09-15	0	1.68	0.0129621	0.0164248
2008-09-16	2.2	9.83	0.0149363	0.0269501
2008-09-17	0.2	1.14	0.0144218	0.0254628
2008-09-18	0	0.91	0.0134123	0.0233057
2008-09-19	0	2.47	0.0124734	0.023888
2008-09-20	0	4.11	0.0116003	0.0273789
2008-09-21	11.8	9.47	0.0284898	0.0366712
2008-09-22	4.7	18.94	0.0347857	0.0578141
2008-09-23	0	0.1	0.0241647	0.0426776
2008-09-24	0	0.34	0.0224732	0.0243042
2008-09-25	0	1.07	0.0209	0.0241066
2008-09-26	0	0.19	0.019437	0.0224191
2008-09-27	0	0.41	0.0180764	0.0208498
2008-09-28	0	0.18	0.0168111	0.0194384
2008-09-29	1.2	4.65	0.0174346	0.0245104
2008-09-30	11.4	8.45	0.0334441	0.0357286
2008-10-01	0	3.25	0.030626	0.0325021
2008-10-02	0	0.3	0.0237819	0.0242222
2008-10-03	0	0.02	0.0221172	0.0225267
2008-10-04	10.6	2.04	0.0364739	0.0235979
2008-10-05	1.9	5.92	0.0378851	0.031028
2008-10-06	13	3.55	0.0401491	0.0319622
2008-10-07	1.8	2.95	0.038754	0.0262584
2008-10-08	5.7	9.17	0.026642	0.0335489
2008-10-09	0.4	3.05	0.0241383	0.0326257
2008-10-10	1.4	1	0.0224487	0.0242397
2008-10-11	3.7	1.82	0.026019	0.0225429
2008-10-12	1.5	5.52	0.0248836	0.0280537
2008-10-13	3.6	5.53	0.0235381	0.0324371
2008-10-14	2.1	1.21	0.0233269	0.0249647
2008-10-15	0	0.03	0.021694	0.0232172
2008-10-16	0.7	0.01	0.0201754	0.021592
2008-10-17	0.2	0	0.0191368	0.0200805
2008-10-18	1.7	0	0.0193927	0.0186749
2008-10-19	6.8	0	0.028141	0.0173677
2008-10-20	2.1	0	0.0276647	0.0161519
2008-10-21	1.7	0	0.0237753	0.0150213
2008-10-22	3.1	0	0.0240114	0.0139698
2008-10-23	0	0	0.0223306	0.0129919
2008-10-24	0	0	0.0207674	0.0120825
2008-10-25	0	0	0.0193137	0.0112367
2008-10-26	17.5	2.28	0.0442311	0.0138763
2008-10-27	32.5	8.92	0.0917664	0.0265493
2008-10-28	4.4	17.09	0.0709341	0.0481253
2008-10-29	1.1	3.52	0.0249138	0.0393781
2008-10-30	7.4	4.88	0.0282527	0.024567
2008-10-31	0.9	6.11	0.0268681	0.0276235
2008-11-01	0.3	4.4	0.0235217	0.0261247
2008-11-02	2.5	7.04	0.0244038	0.0267995
2008-11-03	12.5	15.02	0.0413094	0.0420882
2008-11-04	1.2	2.58	0.0380425	0.0347602
2008-11-05	0.2	1.72	0.0243948	0.0240645
2008-11-06	0	0.58	0.0226871	0.02238
2008-11-07	0	0	0.021099	0.0208134
2008-11-08	4	0	0.0256288	0.0193565
	0	0
	2.3	0.01
	0	0.01
	3.2	0.01
	5.8	0
	0.6	0.02
	38	0.02
	0.4	0
	0	0
	0	0
	0	0
	0	0
	6.1	0
	7.2	0.06
	0.2	0.02
	2.7	0.03
	28.6	0.13
	13.3	0.07
	5.2	0
	6.2	0
	17.6	0.09
	0	0.05
	0.6	0
	1.4	0.07
	0	0
	7.2	0.06
	0	0.2
	0	0.08
	0	0.04
	0	0.01
	0	0
	0	0
	22.2	0.03
	2.3	0.4
	0	0.36
	0	0
	4.7	0.11
	0	0.07
	2.1	0.01
	6.2	0
	6.7	0
	0	0.01
	0	0.02
	7.7	0.02
	9.2	0.02
	0.7	0
	2.5	0
	13.7	0
	0	0.01
	0.6	0.01
	0	0
	0.4	0
	0	0

[truncated: 1 more sheets: Block_2]
